# Supplementary material for: A Genome-Scale RNA–Interference Screen Identifies RRAS Signaling as a Pathologic Feature of Huntington's Disease
Source: PLoS Genet. 2012 Nov 29;8(11):e1003042. doi: 10.1371/journal.pgen.1003042 (PMC3510027; doi:10.1371/journal.pgen.1003042)
Supplement: Table S1 — Complete Results for HEK293T Screen. Complete results for primary siRNA caspase activation screen are presented. Average caspase 3/7 activation is indicated as a percent of non-targeting control siRNA (1.0 indicates no change). (XLS) [file pgen.1003042.s007.xls]

## Sheet: RAW DATA DRUGGABLE GENOME
Table S1. Complete Results for HEK293T Screen.
siRNA Name	GENEID	siRNA Set	Average	Standard Deviation	Standard Error	Number of Times Measured (n)
ABHD5	51099	Protease	0.832951	0.0469014	0.0331643	2
ACE	1636	Protease	0.76885	0.0734518	0.0367259	4
ACE2	59272	Protease	0.834815	0.132567	0.0662834	4
ACR	49	Protease	1.02988	0.685195	0.395598	3
ACY1	95	Protease	0.791976	0.140775	0.0995429	2
ADAM10	102	Protease	1.20534	0.448049	0.258681	3
ADAM11	4185	Protease	1.10179	0.169148	0.119606	2
ADAM12	8038	Protease	1.08581	0.332371	0.191895	3
ADAM15	8751	Protease	1.61132	0.0763968	0.0441077	3
ADAM17	6868	Protease	0.768779	0.0607963	0.0351008	3
ADAM18	8749	Protease	0.837456	0.143049	0.0825894	3
ADAM19	8728	Protease	0.72074	0.033803	0.0169015	4
ADAM2	2515	Protease	1.0231	0.161219	0.0806097	4
ADAM20	8748	Protease	1.04258	0.222862	0.128669	3
ADAM21	8747	Protease	0.586918	0.0430875	0.0248766	3
ADAM22	53616	Protease	1.27651	0.0376708	0.0217492	3
ADAM23	8745	Protease	1.01521	0.197856	0.114232	3
ADAM28	10863	Protease	0.886892	0.0820148	0.0473513	3
ADAM29	11086	Protease	0.661482	0.072947	0.0421159	3
ADAM30	11085	Protease	0.820374	0.0347193	0.0200452	3
ADAM32	203102	Protease	1.41571	0.0305129	0.0215758	2
ADAM33	80332	Protease	1.76615	0.214961	0.124108	3
ADAM7	8756	Protease	1.10464	0.268269	0.154885	3
ADAM8	101	Protease	1.41077	0.0196764	0.0139133	2
ADAM9	8754	Protease	0.451491	0.0301005	0.0173785	3
ADAMDEC1	27299	Protease	0.83268	0.105644	0.0609938	3
ADAMTS1	9510	Protease	0.774726	0.136485	0.0787997	3
ADAMTS10	81794	Protease	0.686263	0.181556	0.12838	2
ADAMTS12	81792	Protease	1.32909	0.105443	0.0608776	3
ADAMTS13	11093	Protease	0.720971	0.0616383	0.0308192	4
ADAMTS14	140766	Protease	1.42896	0.0575256	0.0406767	2
ADAMTS15	170689	Protease	1.14725	0.296078	0.209359	2
ADAMTS16	170690	Protease	0.626129	0.211343	0.122019	3
ADAMTS17	170691	Protease	0.773582	0.118485	0.0592427	4
ADAMTS18	170692	Protease	0.928433	0.0884775	0.0510825	3
ADAMTS19	171019	Protease	0.661898	0.0443639	0.0256135	3
ADAMTS2	9509	Protease	0.950905	0.748536	0.432168	3
ADAMTS20	80070	Protease	0.755236	0.0502505	0.0290122	3
ADAMTS3	9508	Protease	1.36076	0.518079	0.299113	3
ADAMTS4	9507	Protease	1.15938	0.492179	0.28416	3
ADAMTS5	11096	Protease	0.764958	0.0219997	0.0127015	3
ADAMTS6	11174	Protease	0.639744	0.0584686	0.0337569	3
ADAMTS7	11173	Protease	0.980171	0.188567	0.0942837	4
ADAMTS8	11095	Protease	0.807347	0.0277357	0.0160132	3
ADAMTS9	56999	Protease	0.889484	0.276207	0.138103	4
ADAMTSL1	92949	Protease	0.846642	0.101311	0.0506555	4
AEBP1	165	Protease	1.1564	0.46686	0.269542	3
AFG3L1	172	Protease	0.611463	0.0385942	0.0222824	3
AFG3L2	10939	Protease	0.809461	0.0525379	0.0262689	4
AGTPBP1	23287	Protease	0.943273	0.0638562	0.0368674	3
ANPEP	290	Protease	1.08813	0.0941762	0.0543727	3
APAF1	317	Protease	0.818233	0.0901109	0.0450554	4
APEH	327	Protease	1.12254	0.350278	0.175139	4
APP	351	Protease	0.629712	0.0914458	0.0457229	4
ARTS-1	51752	Protease	1.27955	0.439306	0.219653	4
AZU1	566	Protease	1.02841	0.220115	0.127083	3
BACE1	23621	Protease	0.543735	0.0746406	0.0430938	3
BACE2	25825	Protease	0.570861	0.107946	0.0539729	4
BAP1	8314	Protease	1.12082	0.320406	0.160203	4
BF	629	Protease	0.733369	0.146687	0.0733435	4
BLMH	642	Protease	0.813542	0.0538281	0.026914	4
BMP1	649	Protease	0.854535	0.0766067	0.0383034	4
C13ORF22	10208	Protease	0.534977	0.0435801	0.025161	3
C15ORF16	161725	Protease	1.39251	0.430835	0.215417	4
C1ORF22	80267	Protease	1.18769	0.243474	0.121737	4
C1R	715	Protease	1.05781	0.223033	0.111516	4
C1RL	51279	Protease	0.690257	0.100756	0.0503778	4
C1S	716	Protease	0.705709	0.0188409	0.00942043	4
C2	717	Protease	0.853071	0.0335661	0.0193794	3
C20ORF13	55617	Protease	0.837597	0.124205	0.0717099	3
C22ORF1	758	Protease	1.8163	0.00272337	0.00157236	3
C2ORF7	84279	Protease	1.33512	0.188472	0.108814	3
C6ORF158	167681	Protease	1.3388	0.207994	0.120086	3
C9ORF3	84909	Protease	0.605971	0.135988	0.0785126	3
CAPN1	823	Protease	0.876629	0.0104855	0.00605378	3
CAPN10	11132	Protease	1.03431	0.116491	0.067256	3
CAPN11	11131	Protease	1.52418	0.255482	0.127741	4
CAPN13	92291	Protease	0.879707	0.16085	0.0928671	3
CAPN2	824	Protease	0.594413	0.10542	0.0608645	3
CAPN3	825	Protease	1.77845	0.0948708	0.0670838	2
CAPN5	726	Protease	1.33221	0.452462	0.261229	3
CAPN6	827	Protease	0.720676	0.0338892	0.0195659	3
CAPN7	23473	Protease	0.905875	0.0650576	0.0460027	2
CAPN9	10753	Protease	0.744212	0.0955424	0.0551614	3
CAPNS1	826	Protease	0.978777	0.180186	0.10403	3
CARD12	58484	Protease	0.742113	0.135225	0.0780724	3
CASP1	834	Protease	1.02228	0.0814441	0.0470218	3
CASP10	843	Protease	0.819771	0.399376	0.23058	3
CASP14	23581	Protease	0.860081	0.122562	0.0707613	3
CASP2	835	Protease	0.875421	0.0495692	0.0286188	3
CASP3	836	Protease	0.404672	0.0339234	0.0169617	4
CASP4	837	Protease	0.848988	0.00410721	0.00237131	3
CASP5	838	Protease	1.03826	0.343742	0.19846	3
CASP6	839	Protease	1.01503	0.255756	0.147661	3
CASP7	840	Protease	1.04931	0.418676	0.296049	2
CASP8	841	Protease	1.07162	0.112365	0.0648741	3
CASP9	842	Protease	1.18802	0.409111	0.2362	3
CFLAR	8837	Protease	1.44006	0.0337495	0.0238644	2
CLN2	1200	Protease	0.884028	0.296836	0.148418	4
CLPP	8192	Protease	1.11381	0.454499	0.262405	3
CLPX	10845	Protease	1.10826	0.263803	0.152307	3
CMA1	1215	Protease	1.27714	0.554499	0.32014	3
CNDP1	84735	Protease	1.3232	0.108076	0.0764212	2
CNDP2	55748	Protease	1.33543	0.179426	0.089713	4
CORIN	10699	Protease	0.502904	0.403814	0.201907	4
CORO7	79585	Protease	1.02885	0.466401	0.269277	3
CPA1	1357	Protease	0.333013	0.0766067	0.0442289	3
CPA2	1358	Protease	0.843601	0.101879	0.0509393	4
CPA3	1359	Protease	1.24153	0.45029	0.259975	3
CPA4	51200	Protease	1.08812	0.452913	0.226457	4
CPA5	93979	Protease	0.681509	0.0629224	0.0363283	3
CPA6	57094	Protease	0.843102	0.147007	0.0848748	3
CPB1	1360	Protease	0.619505	0.0931233	0.0537648	3
CPB2	1361	Protease	1.04637	0.135832	0.0679161	4
CPD	1362	Protease	2.15627	0.0181833	0.0128576	2
CPE	1363	Protease	0.670281	0.0597471	0.0298736	4
CPM	1368	Protease	0.810464	0.105948	0.0611694	3
CPN1	1369	Protease	1.17216	0.447925	0.258609	3
CPO	130749	Protease	0.622	0.0992746	0.0573162	3
CPVL	54504	Protease	0.703564	0.14744	0.0851247	3
CPXM	56265	Protease	0.765084	0.0793539	0.0396769	4
CPXM2	119587	Protease	1.24503	0.0924966	0.053403	3
CPZ	8532	Protease	1.01013	0.270537	0.156194	3
CR1	1378	Protease	0.978835	0.307613	0.1776	3
CR2	1380	Protease	1.15842	0.453268	0.226634	4
CRBN	51185	Protease	0.784349	0.122611	0.0707893	3
CRIM1	51232	Protease	1.34069	0.36186	0.20892	3
CTRB1	1504	Protease	1.13941	0.351823	0.175912	4
CTRC	11330	Protease	1.47992	0.189049	0.109148	3
CTRL	1506	Protease	1.36497	0.118979	0.0686923	3
CTSB	1508	Protease	0.871358	0.100637	0.0503186	4
CTSC	1075	Protease	1.09923	0.174318	0.0871588	4
CTSD	1509	Protease	0.66327	0.0520916	0.0300751	3
CTSE	1510	Protease	0.937703	0.0571409	0.0329903	3
CTSF	8722	Protease	0.957338	0.34892	0.201449	3
CTSG	1511	Protease	1.08365	0.584038	0.337195	3
CTSH	1512	Protease	0.866406	0.0951265	0.0549213	3
CTSK	1513	Protease	0.958193	0.196618	0.0983088	4
CTSL	1514	Protease	0.61217	0.142746	0.0713728	4
CTSL2	1515	Protease	1.09606	0.166649	0.0962146	3
CTSO	1519	Protease	0.976143	0.437266	0.252455	3
CTSS	1520	Protease	0.877561	0.0835521	0.0482388	3
CTSW	1521	Protease	0.646306	0.276393	0.159576	3
CTSZ	1522	Protease	1.18832	0.343011	0.198037	3
CYLD	1540	Protease	0.612061	0.0436598	0.025207	3
DESC1	28983	Protease	0.769132	0.0868436	0.0501392	3
DF	1675	Protease	1.42174	0.258393	0.149183	3
DHH	50846	Protease	0.932588	0.318321	0.183782	3
DKFZP586H2123	25891	Protease	1.55836	0.184361	0.106441	3
DKFZP686L1818	132724	Protease	1.41688	0.454554	0.262437	3
DNPEP	23549	Protease	0.660084	0.08864	0.0511763	3
DPEP1	1800	Protease	0.711713	0.026128	0.015085	3
DPEP2	64174	Protease	0.895957	0.111949	0.0646338	3
DPEP3	64180	Protease	0.451465	0.0897336	0.0448668	4
DPP10	57628	Protease	1.37325	0.54345	0.313761	3
DPP3	10072	Protease	0.911058	0.165481	0.0827404	4
DPP4	1803	Protease	0.800457	0.173403	0.100114	3
DPP6	1804	Protease	1.03882	0.499039	0.28812	3
DPP7	29952	Protease	1.29779	0.231132	0.115566	4
DPP8	54878	Protease	0.815913	0.0752085	0.0434217	3
DPP9	91039	Protease	1.41025	0.406911	0.23493	3
DYT1	1861	Protease	1.02526	0.281392	0.162462	3
ECE1	1889	Protease	1.04515	0.20303	0.117219	3
ECE2	9718	Protease	1.47834	0.321042	0.185354	3
ECEL1	9427	Protease	1.14112	0.0260721	0.0150527	3
ELA1	1990	Protease	1.42986	0.441331	0.254802	3
ELA2	1991	Protease	1.07917	0.185535	0.107119	3
ELA2A	63036	Protease	1.31158	0.322097	0.185963	3
ELA2B	51032	Protease	1.36271	0.534841	0.308791	3
ELA3A	10136	Protease	1.37834	0.40363	0.201815	4
ELA3B	23436	Protease	1.05055	0.26013	0.183939	2
ELYS	25909	Protease	0.775334	0.0894627	0.0516513	3
ENPEP	2028	Protease	0.298661	0.0725493	0.0418864	3
ESPL1	9700	Protease	1.02154	0.620494	0.310247	4
ESSPL	345062	Protease	1.7768	1.06206	0.531028	4
F10	2159	Protease	1.30361	0.332896	0.166448	4
F11	2160	Protease	1.09791	0.070689	0.0353445	4
F12	2161	Protease	1.72521	0.341075	0.170537	4
F2	2147	Protease	1.14764	0.305831	0.152915	4
F7	2155	Protease	1.27388	0.0756724	0.0378362	4
F9	2158	Protease	1.00535	0.263407	0.131704	4
FAP	2191	Protease	0.991519	0.345324	0.172662	4
FLJ13710	79875	Protease	1.26932	0.403761	0.20188	4
FLJ14442	84871	Protease	0.706063	0.39059	0.195295	4
FLJ21839	60509	Protease	0.879776	0.63064	0.31532	4
FLJ22649	60559	Protease	1.34171	0.123224	0.0616122	4
FLJ23598	79841	Protease	0.734513	0.131969	0.0659845	4
FLJ25059	196294	Protease	0.811625	0.133266	0.0666333	4
FLJ25084	151516	Protease	1.65705	0.250984	0.125492	4
FLJ25339	221191	Protease	1.20513	0.305902	0.152951	4
FLJ32310	123624	Protease	1.06953	0.154275	0.0771375	4
FLJ32569	148811	Protease	1.39095	0.293883	0.146941	4
FLJ33620	151790	Protease	3.08975	1.17946	0.680962	3
FLJ90650	206338	Protease	1.28987	0.0862938	0.0431469	4
FLJ90661	146547	Protease	0.5306	0.0882186	0.06238	2
FOLH1	2346	Protease	1.14705	0.580661	0.29033	4
FURIN	5045	Protease	0.76766	0.156647	0.0783233	4
GGH	8836	Protease	1.25694	0.239926	0.119963	4
GGTL3	2686	Protease	1.44911	0.342654	0.171327	4
GGTL4	91227	Protease	1.02368	0.244639	0.12232	4
GGTLA1	2687	Protease	1.02771	0.0887009	0.0443504	4
GRP58	2923	Protease	1.37177	0.37146	0.18573	4
GZMA	3001	Protease	0.767055	0.242779	0.121389	4
GZMB	3002	Protease	1.28582	0.307631	0.153815	4
GZMH	2999	Protease	1.18091	0.365296	0.182648	4
GZMK	3003	Protease	1.10243	0.206701	0.10335	4
GZMM	3004	Protease	1.07011	0.49949	0.249745	4
HABP2	3026	Protease	0.863225	0.202929	0.101465	4
HAT	9407	Protease	0.772526	0.146415	0.0732075	4
HGF	3082	Protease	0.788987	0.105786	0.0528932	4
HGFAC	3083	Protease	1.06027	0.171632	0.0858158	4
HM13	81502	Protease	1.27702	0.399893	0.199946	4
HP	3240	Protease	1.14522	0.186469	0.0932345	4
HPN	3249	Protease	1.10659	0.370299	0.18515	4
HPR	3250	Protease	0.683615	0.102876	0.051438	4
HTRA3	94031	Protease	0.874186	0.0546988	0.0273494	4
FLJ90724	203100	Protease	2.24481	0.732404	0.366202	4
ICEBERG	59082	Protease	1.10446	0.300333	0.150166	4
IDE	3416	Protease	1.59242	0.464513	0.232257	4
IF	3426	Protease	1.18544	0.319332	0.159666	4
IHH	3549	Protease	1.08897	0.50443	0.252215	4
IMMP2L	83943	Protease	1.45279	0.441151	0.220576	4
IMP5	162540	Protease	1.83587	0.462229	0.231115	4
ITGA2B	3674	Protease	1.03143	0.390205	0.195103	4
KEL	3792	Protease	1.02659	0.632425	0.316212	4
KIAA0605	9719	Protease	1.45533	0.306345	0.153172	4
KLK1	3816	Protease	1.35443	0.316654	0.158327	4
KLK10	5655	Protease	1.71327	0.527913	0.263956	4
KLK11	11012	Protease	0.961417	0.550458	0.275229	4
KLK12	43849	Protease	0.922158	0.631794	0.315897	4
KLK13	26085	Protease	0.788549	0.0839587	0.0419793	4
KLK14	43847	Protease	1.11152	0.270934	0.135467	4
KLK15	55554	Protease	1.22192	0.514038	0.257019	4
KLK2	3817	Protease	2.65339	0.338172	0.169086	4
KLK3	354	Protease	1.13308	0.336395	0.168197	4
KLK4	9622	Protease	1.01465	0.152842	0.0764208	4
KLK5	25818	Protease	1.56848	0.505603	0.252802	4
KLK6	5653	Protease	1.12649	0.449626	0.224813	4
KLK7	5650	Protease	1.3671	0.455415	0.227707	4
KLK8	11202	Protease	1.20896	0.493834	0.246917	4
KLK9	284366	Protease	0.99481	0.270054	0.135027	4
KLKB1	3818	Protease	1.25495	0.469231	0.234615	4
KYNU	8942	Protease	1.36975	0.195444	0.097722	4
LAP3	51056	Protease	1.06575	0.292422	0.146211	4
LCN7	64129	Protease	1.32405	0.336723	0.168361	4
LGMN	5641	Protease	0.92781	0.325053	0.162526	4
LMLN	89782	Protease	1.00577	0.228618	0.114309	4
LNPEP	4012	Protease	1.55495	0.464538	0.232269	4
LOC196337	196337	Protease	1.02756	0.110028	0.0550142	4
LOC220594	220594	Protease	1.32836	0.445874	0.222937	4
LOC339967	339967	Protease	1.54852	0.305233	0.152616	4
LOC345667	345667	Protease	0.797506	0.0539261	0.0269631	4
LOC63929	63929	Protease	1.10028	0.326155	0.163077	4
LOC90701	90701	Protease	1.44122	0.293224	0.169293	3
LONP	83752	Protease	0.984134	0.18138	0.10472	3
LPA	4018	Protease	0.873005	0.127792	0.0638962	4
LRAP	64167	Protease	1.11744	0.0796421	0.0398211	4
LTF	4057	Protease	1.04027	0.329268	0.164634	4
MALT1	10892	Protease	1.24445	0.122052	0.0610258	4
MASP1	5648	Protease	1.62015	0.748052	0.374026	4
MASP2	10747	Protease	0.848083	0.0805475	0.0402737	4
MBTPS1	8720	Protease	0.911427	0.202036	0.101018	4
MBTPS2	51360	Protease	1.17152	0.290511	0.167727	3
MEP1A	4224	Protease	0.772019	0.42836	0.21418	4
MEP1B	4225	Protease	2.27258	0.518053	0.259026	4
METAP1	23173	Protease	1.08356	0.443588	0.221794	4
METAP2	10988	Protease	2.99597	0.915638	0.457819	4
MFRP	83552	Protease	2.24844	0.781248	0.390624	4
MGC10067	134510	Protease	0.741227	0.070782	0.035391	4
MGC13186	84284	Protease	1.49054	0.177538	0.0887691	4
MGC20741	25862	Protease	1.08842	0.228555	0.114277	4
MGC26605	143471	Protease	1.17122	0.154679	0.0773394	4
MGC51025	353149	Protease	0.635705	0.058457	0.0292285	4
MGC52282	124221	Protease	1.14584	0.626306	0.313153	4
MIPEP	4285	Protease	0.310965	0.117934	0.0833922	2
MME	4311	Protease	1.55492	0.589296	0.294648	4
MMEL2	79258	Protease	2.42673	0.249869	0.124935	4
MMP1	4312	Protease	0.747628	0.0378441	0.0189221	4
MMP10	4319	Protease	1.26302	0.238182	0.119091	4
MMP11	4320	Protease	0.948451	0.248316	0.124158	4
MMP12	4321	Protease	1.72606	0.145025	0.0725127	4
MMP13	4322	Protease	1.13018	0.432909	0.216454	4
MMP14	4323	Protease	1.33532	0.400295	0.200148	4
MMP15	4324	Protease	1.44947	0.253679	0.126839	4
MMP16	4325	Protease	1.46352	0.384664	0.192332	4
MMP17	4326	Protease	1.30766	0.0433057	0.0216528	4
MMP19	4327	Protease	0.95982	0.267206	0.133603	4
MMP2	4313	Protease	1.35309	0.105702	0.052851	4
MMP20	9313	Protease	1.28811	0.309639	0.154819	4
MMP21	118856	Protease	1.04435	0.396107	0.198054	4
MMP23A	8511	Protease	1.026	0.232507	0.116254	4
MMP23B	8510	Protease	1.18813	0.0618162	0.0309081	4
MMP24	10893	Protease	1.40481	0.257218	0.128609	4
MMP25	64386	Protease	0.894423	0.278954	0.139477	4
MMP26	56547	Protease	0.993911	0.469544	0.234772	4
MMP27	64066	Protease	1.09079	0.179177	0.0895887	4
MMP28	79148	Protease	1.06235	0.276873	0.138436	4
MMP3	4314	Protease	2.69645	0.501427	0.250713	4
MMP7	4316	Protease	1.49509	0.466949	0.233474	4
MMP8	4317	Protease	1.17875	0.264898	0.132449	4
MMP9	4318	Protease	1.43731	0.170657	0.0853287	4
MMPL1	4328	Protease	1.03201	0.253391	0.126695	4
MPN	83886	Protease	0.74649	0.221706	0.110853	4
MPN2	339501	Protease	0.94964	0.223548	0.111774	4
MPRP-1	115209	Protease	1.61851	0.430864	0.215432	4
MSP	84000	Protease	1.37338	0.268049	0.134024	4
MST1	4485	Protease	0.977278	0.47408	0.23704	4
NAALAD2	10003	Protease	1.34134	0.168289	0.0841444	4
NAALADL1	10004	Protease	0.945259	0.396392	0.198196	4
NAPSA	9476	Protease	1.38467	0.444766	0.222383	4
NLN	57486	Protease	1.10337	0.435597	0.217798	4
NPEPL1	79716	Protease	0.726798	0.136108	0.0680539	4
NPEPPS	9520	Protease	1.15985	0.139073	0.0695367	4
NRD1	4898	Protease	1.26529	0.354647	0.177323	4
OSGEP	55644	Protease	1.28935	0.376219	0.18811	4
OSGEPL1	64172	Protease	0.791238	0.0706259	0.035313	4
OVCH1	341350	Protease	0.842392	0.150621	0.0753103	4
OVTN	341277	Protease	1.42443	0.103391	0.0516953	4
P11	8909	Protease	1.72734	1.10218	0.551091	4
GGT1	2678	Protease	0.948451	0.240257	0.120129	4
PA2G4	5036	Protease	0.67718	0.172356	0.0861779	4
PAPPA	5069	Protease	1.44727	0.105737	0.0528686	4
PARK2	5071	Protease	1.30252	0.408812	0.204406	4
PARP11	57097	Protease	1.06468	0.201022	0.100511	4
PCOLN3	5119	Protease	1.28005	0.382084	0.191042	4
PCSK1	5122	Protease	1.18171	0.340675	0.170338	4
PCSK2	5126	Protease	0.644965	0.106152	0.053076	4
PCSK4	54760	Protease	0.967242	0.355071	0.177535	4
PCSK5	5125	Protease	1.17409	0.24728	0.12364	4
PCSK6	5046	Protease	0.9808	0.255241	0.12762	4
PCSK7	9159	Protease	1.29043	0.289277	0.144639	4
PCSK9	255738	Protease	1.07955	0.314703	0.157351	4
PEPD	5184	Protease	1.3395	0.139427	0.0697135	4
PGA5	5222	Protease	1.05457	0.367033	0.183516	4
PGC	5225	Protease	1.24496	0.732846	0.366423	4
PGCP	10404	Protease	1.12315	0.389577	0.194789	4
PGPEP1	54858	Protease	1.18165	0.473103	0.236551	4
PHEX	5251	Protease	0.910518	0.0709812	0.0354906	4
PIGK	10026	Protease	0.896444	0.297261	0.14863	4
PITRM1	10531	Protease	0.7368	0.122291	0.0611456	4
PLAC3	60676	Protease	0.964913	0.318806	0.159403	4
PLAT	5327	Protease	1.0017	0.313484	0.156742	4
PLAU	5328	Protease	1.09648	0.232038	0.116019	4
PLG	5340	Protease	1.00048	0.326331	0.163166	4
PLGL	5342	Protease	0.559022	0.121813	0.0609066	4
PMPCB	9512	Protease	0.688167	0.125592	0.0627959	4
PPGB	5476	Protease	0.639484	0.0256824	0.0128412	4
PRCP	5547	Protease	0.83498	0.0367073	0.0183537	4
PREP	5550	Protease	0.586916	0.148086	0.0740432	4
PROC	5624	Protease	0.654786	0.193286	0.096643	4
PROZ	8858	Protease	1.11245	0.489546	0.244773	4
PRSS1	5644	Protease	0.947842	0.367451	0.183726	4
PRSS11	5654	Protease	0.893381	0.465205	0.232603	4
PRSS12	8492	Protease	0.987872	0.268373	0.134186	4
PRSS15	9361	Protease	1.35701	1.61403	1.14129	2
PRSS16	10279	Protease	1.26638	0.244378	0.141092	3
PRSS2	5645	Protease	0.649248	0.18182	0.0909098	4
PRSS21	10942	Protease	1.01578	0.499426	0.249713	4
PRSS22	64063	Protease	1.26602	0.37833	0.189165	4
PRSS25	27429	Protease	0.662598	0.16074	0.0803703	4
PRSS3	5646	Protease	1.12443	0.261534	0.130767	4
PRSS7	5651	Protease	1.26842	0.430204	0.215102	4
PRSS8	5652	Protease	1.32283	0.281162	0.140581	4
PRTN3	5657	Protease	1.13335	0.377402	0.188701	4
PSMA1	5682	Protease	1.3356	0.439649	0.219825	4
PSMA2	5683	Protease	1.30339	0.209848	0.121156	3
PSMA3	5684	Protease	1.14034	0.384971	0.192485	4
PSMA4	5685	Protease	1.1615	0.313041	0.15652	4
PSMA5	5686	Protease	0.836367	0.0868202	0.0434101	4
PSMA6	5687	Protease	1.04724	0.588613	0.294307	4
PSMA7	5688	Protease	1.20648	0.344217	0.172108	4
PSMAL/GCP III	219595	Protease	0.951611	0.414372	0.207186	4
PSMB1	5689	Protease	0.92934	0.220943	0.110472	4
PSMB10	5699	Protease	0.75257	0.143106	0.0715531	4
PSMB2	5690	Protease	1.22259	1.0019	0.500951	4
PSMB3	5691	Protease	1.01449	0.463465	0.231733	4
PSMB4	5692	Protease	0.675951	0.222888	0.111444	4
PSMB5	5693	Protease	0.502696	0.174244	0.087122	4
PSMB6	5694	Protease	0.752129	0.0979609	0.0489804	4
PSMB7	5695	Protease	0.886706	0.35979	0.179895	4
PSMB8	5696	Protease	1.0151	0.205108	0.102554	4
PSMB9	5698	Protease	1.02831	0.260989	0.130494	4
PSMD9	5715	Protease	1.94913	0.472967	0.236483	4
RBP3	5949	Protease	0.970207	0.167657	0.0838287	4
RCE1	9986	Protease	1.63333	0.40037	0.200185	4
RELN	5649	Protease	0.650866	0.103649	0.0518244	4
REN	5972	Protease	0.664292	0.128134	0.0640668	4
RHBDL1	9028	Protease	0.842306	0.303442	0.151721	4
RHBDL2	54933	Protease	0.688128	0.10195	0.050975	4
RHBDL4	162494	Protease	0.905845	0.227028	0.113514	4
RNF127	79836	Protease	0.748659	0.128098	0.0640489	4
RNF128	79589	Protease	0.802736	0.238441	0.119221	4
RNF13	11342	Protease	1.17332	0.232005	0.116002	4
RNF130	55819	Protease	0.589225	0.132835	0.0664177	4
RNF133	168433	Protease	0.981529	0.153276	0.076638	4
RNF148	378925	Protease	0.934768	0.196573	0.0982866	4
RNF149	284996	Protease	0.855054	0.275934	0.137967	4
RNF150	57484	Protease	1.092	0.586992	0.293496	4
RNF167	26001	Protease	0.964249	0.55572	0.27786	4
RNPEP	6051	Protease	1.08056	0.408716	0.204358	4
RNPEPL1	57140	Protease	0.869258	0.0447727	0.0223863	4
SCPEP1	59342	Protease	1.13644	0.241729	0.120865	4
SCRN1	9805	Protease	1.09528	0.456613	0.228306	4
SCRN2	90507	Protease	1.00841	0.118082	0.059041	4
SENP1	29843	Protease	0.656037	0.162884	0.081442	4
SENP2	59343	Protease	0.987134	0.386822	0.193411	4
SENP3	26168	Protease	1.17864	0.321029	0.160514	4
SENP5	205564	Protease	1.27142	0.39251	0.196255	4
SENP6	26054	Protease	1.12474	0.459118	0.229559	4
SENP7	57337	Protease	1.08765	0.416816	0.208408	4
SENP8	123228	Protease	1.04855	0.455496	0.227748	4
SERPINA1	5265	Protease	0.724661	0.0807987	0.0403994	4
SERPINA12	145264	Protease	1.26381	0.246923	0.123462	4
SERPINA3	12	Protease	0.788483	0.47277	0.236385	4
SERPINB12	89777	Protease	0.702341	0.0802743	0.0401372	4
SERPINB2	5055	Protease	0.690634	0.0752651	0.0376325	4
SERPIND1	3053	Protease	0.700643	0.114038	0.057019	4
SERPINE1	5054	Protease	0.687794	0.310467	0.155233	4
SERPINF1	5176	Protease	1.06577	0.318885	0.159442	4
SHH	6469	Protease	1.25938	0.42286	0.21143	4
SOLH	6650	Protease	1.09146	0.352307	0.176153	4
SPC12	28972	Protease	0.824256	0.100343	0.0501713	4
SPC18	23478	Protease	0.909077	0.300702	0.150351	4
SPG7	6687	Protease	0.770445	0.53722	0.26861	4
SPPL2A	84888	Protease	0.686226	0.417182	0.208591	4
SPPL2B	56928	Protease	1.1503	0.295529	0.147765	4
SPPL3	121665	Protease	0.758131	0.0634062	0.0317031	4
SPUVE	11098	Protease	0.822326	0.158689	0.0793446	4
ST14	6768	Protease	0.986635	0.187484	0.0937418	4
ST5	6764	Protease	1.05677	0.312329	0.156165	4
LRP12	29967	Protease	1.19677	0.304902	0.152451	4
SUPT16H	11198	Protease	0.889108	0.294327	0.147164	4
TESSP1	360226	Protease	0.524047	0.0260649	0.0130324	4
TESSP2	339906	Protease	1.20193	0.279941	0.139971	4
TFR2	7036	Protease	1.05918	0.856505	0.494503	3
TFRC	7037	Protease	1.06635	0.397214	0.198607	4
THOP1	7064	Protease	0.691	0.0973136	0.0486568	4
TINAG	27283	Protease	1.0574	0.468144	0.234072	4
TLL1	7092	Protease	1.40762	0.586286	0.293143	4
TLL2	7093	Protease	1.5305	0.677835	0.338917	4
TMPRSS2	7113	Protease	0.730464	0.0525846	0.0262923	4
TMPRSS3	64699	Protease	1.14476	0.43467	0.217335	4
TMPRSS4	56649	Protease	0.592987	0.0479679	0.0239839	4
TMPRSS5	80975	Protease	0.667759	0.0283209	0.0141604	4
TMPRSS6	164656	Protease	0.84977	0.264429	0.132214	4
TMPRSS9	360200	Protease	0.661949	0.1016	0.0507998	4
TNFAIP3	7128	Protease	0.869897	0.195476	0.0977378	4
TP53RK	112858	Protease	1.08876	0.258585	0.129292	4
TPP2	7174	Protease	0.863597	0.0553179	0.0276589	4
TPS1	7176	Protease	0.815303	0.0926418	0.0463209	4
TPSB1	7177	Protease	0.831432	0.053921	0.0269605	4
TPSD1	23430	Protease	0.670399	0.0243993	0.0121996	4
TPSG1	25823	Protease	1.27917	0.3506	0.1753	4
TRHDE	29953	Protease	1.8061	0.429331	0.214665	4
TSP50	29122	Protease	0.934257	0.294253	0.147126	4
TYSND1	219743	Protease	1.5905	0.818659	0.40933	4
UCHL1	7345	Protease	1.04625	0.463352	0.231676	4
UCHL3	7347	Protease	0.392791	0.0264557	0.0132279	4
UCHL5	51377	Protease	0.762552	0.114415	0.0572076	4
UFD1L	7353	Protease	1.08117	0.324361	0.16218	4
UQCRC1	7384	Protease	0.94992	0.133213	0.0666066	4
UQCRC2	7385	Protease	1.00208	0.200906	0.100453	4
USP1	7398	Protease	0.483407	0.0318079	0.0159039	4
USP10	9100	Protease	0.83355	0.0919892	0.0459946	4
USP11	8237	Protease	0.844844	0.123161	0.0615804	4
USP12	219333	Protease	0.741738	0.104217	0.0521087	4
USP13	8975	Protease	0.927847	0.275249	0.137624	4
USP14	9097	Protease	0.822551	0.1495	0.0747501	4
USP15	9958	Protease	1.24439	0.518018	0.259009	4
USP16	10600	Protease	1.02086	0.320435	0.160218	4
USP18	11274	Protease	1.2421	0.332465	0.166233	4
USP2	9099	Protease	1.71445	0.708443	0.354221	4
USP20	10868	Protease	1.39355	0.408266	0.204133	4
USP21	27005	Protease	0.551339	0.0538879	0.026944	4
USP24	23358	Protease	0.813342	0.0473485	0.0236743	4
USP25	29761	Protease	1.4389	0.271441	0.13572	4
USP26	83844	Protease	0.915598	0.169641	0.0848207	4
USP28	57646	Protease	1.01358	0.574805	0.287403	4
EOS	260429	Protease	0.751452	0.208234	0.104117	4
ANKRD3	54101	Protease	0.797006	0.0699854	0.0349927	4
USP29	57663	Protease	1.42252	0.225196	0.112598	4
USP3	9960	Protease	1.25268	0.137647	0.0688236	4
USP30	84749	Protease	1.37928	0.403251	0.201626	4
USP31	57478	Protease	1.31027	0.0851162	0.0425581	4
USP32	84669	Protease	1.25985	0.374646	0.187323	4
USP33	23032	Protease	1.24231	0.346606	0.173303	4
USP34	9736	Protease	1.29866	0.287741	0.14387	4
USP36	57602	Protease	0.917953	0.175102	0.0875511	4
USP37	57695	Protease	0.878944	0.443552	0.221776	4
USP38	84640	Protease	1.08754	0.410056	0.205028	4
USP39	10713	Protease	1.15474	0.212489	0.106244	4
USP4	7375	Protease	2.0849	0.545901	0.27295	4
USP43	124739	Protease	1.28635	0.213938	0.123517	3
USP44	84101	Protease	1.4135	0.381408	0.220206	3
USP45	85015	Protease	1.07081	0.576827	0.333031	3
USP46	64854	Protease	1.37847	0.104279	0.0521394	4
USP47	55031	Protease	1.08581	0.124111	0.0620554	4
USP48	84196	Protease	0.943459	0.241245	0.120623	4
USP49	9477	Protease	1.25324	0.0855004	0.0427502	4
USP5	8078	Protease	0.954722	0.462149	0.231074	4
USP52	9924	Protease	1.20436	0.580361	0.290181	4
USP6	9098	Protease	1.3061	0.0767712	0.0383856	4
USP7	7874	Protease	0.949346	0.594195	0.343059	3
USP8	9101	Protease	1.22328	0.325953	0.188189	3
USP9X	8239	Protease	1.76021	0.319117	0.225649	2
USP9Y	8287	Protease	1.16055	0.151056	0.0755278	4
WFIKKN	117166	Protease	0.884482	0.204079	0.10204	4
WFIKKNRP	124857	Protease	0.794521	0.13495	0.0674749	4
XPNPEP1	7511	Protease	1.29441	0.169235	0.0846173	4
XPNPEP2	7512	Protease	1.11372	0.207842	0.103921	4
YME1L1	10730	Protease	0.905946	0.215708	0.107854	4
ZFYVE9	9372	Protease	1.23504	0.292135	0.146068	4
ZMPSTE24	10269	Protease	0.890792	0.19352	0.0967601	4
ZNRF4	148066	Protease	0.652878	0.0699863	0.0349932	4
SEPT11	55752	Druggable Genome	1.06241	0.336295	0.19416	3
AAMP	14	Druggable Genome	0.914923	0.1626	0.093877	3
ABCB4	5244	Druggable Genome	0.947922	0.234386	0.135323	3
ABCC10	89845	Druggable Genome	0.916006	0.131225	0.0757626	3
ABCD3	5825	Druggable Genome	0.925893	0.0196619	0.0113518	3
ABCG5	64240	Druggable Genome	1.03298	0.136499	0.0788076	3
ABCG8	64241	Druggable Genome	0.850175	0.178595	0.103112	3
ABTB1	80325	Druggable Genome	0.612753	0.237772	0.137278	3
ACYP2	98	Druggable Genome	0.699986	0.141664	0.0817897	3
ADD2	119	Druggable Genome	0.843369	0.333124	0.192329	3
NCKIPSD	51517	Druggable Genome	1.14183	0.0858537	0.0495676	3
AGC1	176	Druggable Genome	1.16625	0.180564	0.104248	3
AIF1	199	Druggable Genome	1.09266	0.115315	0.0665772	3
AIM2	9447	Druggable Genome	0.954093	0.0401787	0.0231972	3
AKAP2	11217	Druggable Genome	1.15512	0.284924	0.164501	3
PDLIM3	27295	Druggable Genome	1.2009	0.0689376	0.0398011	3
ALS2CR19	117583	Druggable Genome	1.02738	0.15687	0.0905689	3
ANKRD1	27063	Druggable Genome	0.786862	0.136458	0.078784	3
ANKRD5	63926	Druggable Genome	0.64673	0.0937308	0.0541155	3
ANXA10	11199	Druggable Genome	0.872433	0.111103	0.0641454	3
ANXA11	311	Druggable Genome	1.05336	0.0227061	0.0131094	3
ANXA13	312	Druggable Genome	0.948685	0.050125	0.0289397	3
APBB1	322	Druggable Genome	1.24083	0.159778	0.0922478	3
APBB3	10307	Druggable Genome	1.06663	0.157718	0.0910587	3
APC	324	Druggable Genome	0.743615	0.0695701	0.0401663	3
APC2	10297	Druggable Genome	0.844337	0.104008	0.060049	3
APCS	325	Druggable Genome	1.16316	0.163399	0.0943385	3
APG-1	22824	Druggable Genome	0.842402	0.298982	0.172618	3
APLP1	333	Druggable Genome	0.818258	0.0967146	0.0558382	3
APOL4	80832	Druggable Genome	0.730127	0.237946	0.137378	3
APRIN	23047	Druggable Genome	1.10465	0.128119	0.0739697	3
ARFIP2	23647	Druggable Genome	1.245	0.0282192	0.0162923	3
ARHGEF17	9828	Druggable Genome	1.31649	0.296668	0.171281	3
ARHGEF5	7984	Druggable Genome	1.14768	0.111107	0.0641478	3
RHOU	58480	Druggable Genome	0.939237	0.180441	0.104178	3
ATF7IP	55729	Druggable Genome	1.03959	0.22635	0.130683	3
AVEN	57099	Druggable Genome	0.947767	0.0961468	0.0555104	3
BACH2	60468	Druggable Genome	0.870534	0.256548	0.148118	3
BAD	572	Druggable Genome	0.713858	0.149388	0.0862494	3
BAG2	9532	Druggable Genome	0.751009	0.255325	0.147412	3
BAG3	9531	Druggable Genome	1.33533	0.293043	0.169188	3
BAG5	9529	Druggable Genome	1.28015	0.157227	0.0907749	3
BAIAP1	9223	Druggable Genome	1.02554	0.267605	0.154502	3
BAIAP3	8938	Druggable Genome	1.06862	0.22133	0.127785	3
BCAS2	10286	Druggable Genome	1.15221	0.229488	0.132495	3
BCL11A	53335	Druggable Genome	1.267	0.200656	0.115849	3
BCL2	596	Druggable Genome	0.944865	0.227295	0.131229	3
BCL6B	255877	Druggable Genome	0.996514	0.329923	0.190481	3
BCL7A	605	Druggable Genome	1.09912	0.323518	0.186783	3
BCL7B	9275	Druggable Genome	0.844402	0.139501	0.0805408	3
BCS1L	617	Druggable Genome	1.19423	0.196055	0.113192	3
BDP1	55814	Druggable Genome	1.09033	0.141745	0.0818363	3
BIRC7	79444	Druggable Genome	1.11127	0.10452	0.0603447	3
BNIP3	664	Druggable Genome	1.02972	0.157602	0.0909914	3
BRPF1	7862	Druggable Genome	0.935219	0.140508	0.0811221	3
BTBD14B	112939	Druggable Genome	0.82623	0.0239208	0.0138107	3
CABP1	9478	Druggable Genome	0.805555	0.155612	0.0898425	3
CALM2	805	Druggable Genome	0.908136	0.147649	0.085245	3
CALML5	51806	Druggable Genome	1.01441	0.544193	0.31419	3
CANX	821	Druggable Genome	0.880439	0.155648	0.0898632	3
CAPG	822	Druggable Genome	1.10793	0.396889	0.229144	3
CAPS	828	Druggable Genome	1.03849	0.235421	0.13592	3
CAPZA1	829	Druggable Genome	0.936805	0.0720508	0.0415985	3
CARD12	58484	Druggable Genome	0.941197	0.268944	0.155275	3
CARD15	64127	Druggable Genome	0.775685	0.172317	0.0994875	3
CARD6	84674	Druggable Genome	0.720643	0.16468	0.0950782	3
CASQ1	844	Druggable Genome	0.769232	0.289947	0.167401	3
CASQ2	845	Druggable Genome	0.900073	0.322792	0.186364	3
CBX3	11335	Druggable Genome	0.668014	0.154819	0.0893849	3
CBX5	23468	Druggable Genome	0.773252	0.262286	0.151431	3
CBX6	23466	Druggable Genome	1.03309	0.326813	0.188685	3
CBX8	57332	Druggable Genome	0.860579	0.146229	0.0844251	3
CCT2	10576	Druggable Genome	0.857769	0.11281	0.0651311	3
CCT3	7203	Druggable Genome	0.934754	0.112696	0.0650653	3
CCT5	22948	Druggable Genome	0.632877	0.113088	0.0652915	3
CCT6A	908	Druggable Genome	0.830306	0.178758	0.103206	3
CCT7	10574	Druggable Genome	0.727105	0.248045	0.143209	3
CD151	977	Druggable Genome	0.877668	0.3601	0.207904	3
CD22	933	Druggable Genome	0.85324	0.275241	0.158911	3
CD34	947	Druggable Genome	0.679196	0.233453	0.134784	3
CD47	961	Druggable Genome	0.938624	0.167185	0.0965243	3
CD48	962	Druggable Genome	1.02555	0.371581	0.214532	3
CD58	965	Druggable Genome	0.964499	0.346509	0.200057	3
CD81	975	Druggable Genome	1.01118	0.152558	0.0880792	3
CD9	928	Druggable Genome	0.912053	0.151787	0.0876341	3
CDC37	11140	Druggable Genome	0.881092	0.258275	0.149115	3
CDC42EP3	10602	Druggable Genome	0.8094	0.0781084	0.0450959	3
CDC5L	988	Druggable Genome	0.689639	0.270645	0.156257	3
CDC6	990	Druggable Genome	0.757319	0.154546	0.0892271	3
CDH1	999	Druggable Genome	0.84854	0.250525	0.144641	3
CDH10	1008	Druggable Genome	1.0944	0.0850354	0.0490953	3
CDH11	1009	Druggable Genome	1.05294	0.129714	0.0748904	3
CDH12	1010	Druggable Genome	1.19732	0.187282	0.108127	3
CDH13	1012	Druggable Genome	1.17413	0.221254	0.127741	3
CDH15	1013	Druggable Genome	1.00225	0.186094	0.107441	3
CDH16	1014	Druggable Genome	1.15275	0.143878	0.083068	3
CDH18	1016	Druggable Genome	1.2273	0.385478	0.222556	3
CDH19	28513	Druggable Genome	1.02773	0.168293	0.0971643	3
CDH2	1000	Druggable Genome	0.999856	0.224975	0.12989	3
CDH20	28316	Druggable Genome	0.949309	0.156635	0.0904333	3
CDH23	64072	Druggable Genome	0.982696	0.0790947	0.0456653	3
CDH4	1002	Druggable Genome	1.00843	0.232976	0.134509	3
CDH5	1003	Druggable Genome	1.08801	0.251547	0.145231	3
CDH6	1004	Druggable Genome	1.11509	0.381055	0.220002	3
CDH7	1005	Druggable Genome	1.07334	0.138309	0.0798525	3
CDH8	1006	Druggable Genome	0.981001	0.0472707	0.0272917	3
CDH9	1007	Druggable Genome	1.02239	0.211441	0.122075	3
CDK5RAP2	55755	Druggable Genome	1.03568	0.230787	0.133245	3
CDY1	9085	Druggable Genome	1.13834	0.39451	0.22777	3
CDY2	9426	Druggable Genome	0.902763	0.147921	0.0854023	3
CEBPG	1054	Druggable Genome	1.10419	0.203789	0.117657	3
CENPA	1058	Druggable Genome	0.972604	0.355347	0.20516	3
CENPB	1059	Druggable Genome	1.18899	0.127563	0.0736483	3
CENPC1	1060	Druggable Genome	1.29006	0.128192	0.0740116	3
CEP2	11190	Druggable Genome	0.86507	0.265715	0.153411	3
CETN1	1068	Druggable Genome	0.963121	0.0424888	0.024531	3
CETN3	1070	Druggable Genome	1.31792	0.316123	0.182513	3
CFL1	1072	Druggable Genome	1.10884	0.320607	0.185102	3
CGGBP1	8545	Druggable Genome	1.0013	0.0525376	0.0303326	3
CGREF1	10669	Druggable Genome	0.951641	0.119142	0.0687865	3
CHAF1A	10036	Druggable Genome	0.931589	0.0463961	0.0267868	3
CHGA	1113	Druggable Genome	0.962548	0.158293	0.0913907	3
CIDEA	1149	Druggable Genome	0.789881	0.126473	0.0730191	3
CIDEB	27141	Druggable Genome	0.964709	0.157874	0.0911484	3
CIRBP	1153	Druggable Genome	0.95238	0.1458	0.0841777	3
CIZ1	25792	Druggable Genome	1.07836	0.216915	0.125236	3
CLASP1	23332	Druggable Genome	1.09004	0.0850919	0.0491278	3
CLGN	1047	Druggable Genome	0.987646	0.187535	0.108274	3
CLSPN	63967	Druggable Genome	0.900552	0.0907131	0.0523732	3
CLSTN2	64084	Druggable Genome	0.980873	0.260738	0.150537	3
CLSTN3	9746	Druggable Genome	0.943617	0.0869636	0.0502085	3
CLTA	1211	Druggable Genome	1.05237	0.204576	0.118112	3
CLTB	1212	Druggable Genome	0.855119	0.164822	0.0951601	3
CNTN1	1272	Druggable Genome	0.841547	0.0708239	0.0408902	3
CNTN2	6900	Druggable Genome	0.827709	0.148449	0.0857073	3
CORO1C	23603	Druggable Genome	1.23585	0.326824	0.188692	3
CORO2A	7464	Druggable Genome	1.13512	0.318334	0.18379	3
CORO2B	10391	Druggable Genome	1.00819	0.169477	0.0978478	3
CRADD	8738	Druggable Genome	0.96116	0.291793	0.168467	3
CREBL1	1388	Druggable Genome	1.10915	0.19416	0.112098	3
CRHBP	1393	Druggable Genome	0.856235	0.0830959	0.0479754	3
CSPG2	1462	Druggable Genome	0.851324	0.0404899	0.0233769	3
CSTF3	1479	Druggable Genome	1.01882	0.256528	0.148106	3
CTGF	1490	Druggable Genome	0.889713	0.174282	0.100622	3
CTNNBIP1	56998	Druggable Genome	0.88476	0.073094	0.0422008	3
CUGBP2	10659	Druggable Genome	0.874398	0.125543	0.0724824	3
CYBA	1535	Druggable Genome	0.989396	0.0843926	0.0487241	3
CYR61	3491	Druggable Genome	0.726115	0.188026	0.108557	3
D1S155E	7812	Druggable Genome	0.896394	0.165738	0.0956887	3
DAAM2	23500	Druggable Genome	0.921503	0.127349	0.0735251	3
DACH1	1602	Druggable Genome	0.811356	0.07845	0.0452931	3
DACH2	117154	Druggable Genome	0.884946	0.27208	0.157085	3
DATF1	11083	Druggable Genome	0.930268	0.125673	0.0725575	3
DAXX	1616	Druggable Genome	0.665912	0.0230375	0.0133007	3
DAZ	1617	Druggable Genome	0.75256	0.117307	0.0677274	3
DDB2	1643	Druggable Genome	0.822899	0.116544	0.0672868	3
DEDD	9191	Druggable Genome	0.756792	0.104336	0.0602381	3
DIRAS1	148252	Druggable Genome	0.795031	0.165001	0.0952636	3
DLK1	8788	Druggable Genome	0.826587	0.190451	0.109957	3
DLL1	28514	Druggable Genome	0.793269	0.149552	0.0863437	3
DNAH11	8701	Druggable Genome	1.08195	0.167756	0.0968539	3
DNAH5	1767	Druggable Genome	1.21751	0.141274	0.0815647	3
DNCL2A	83658	Druggable Genome	1.03695	0.163439	0.0943614	3
DNCL2B	83657	Druggable Genome	0.985239	0.208544	0.120403	3
DNCLI2	1783	Druggable Genome	0.97597	0.156844	0.0905541	3
DRG1	4733	Druggable Genome	1.01449	0.210144	0.121327	3
DRG2	1819	Druggable Genome	0.966155	0.183671	0.106042	3
ARID3B	10620	Druggable Genome	0.93438	0.105739	0.0610485	3
DRPLA	1822	Druggable Genome	0.977476	0.318658	0.183977	3
DSC1	1823	Druggable Genome	0.654145	0.191011	0.110281	3
DSC2	1824	Druggable Genome	1.06398	0.191731	0.110696	3
DSC3	1825	Druggable Genome	1.11775	0.148874	0.0859526	3
DSG1	1828	Druggable Genome	0.933302	0.223188	0.128858	3
DSG2	1829	Druggable Genome	0.928597	0.332745	0.192111	3
DSG3	1830	Druggable Genome	0.935958	0.110293	0.0636779	3
DTNA	1837	Druggable Genome	0.991578	0.131202	0.0757494	3
HNRPUL1	11100	Druggable Genome	1.00322	0.352867	0.203728	3
EFEMP1	2202	Druggable Genome	0.963998	0.343048	0.198059	3
EFS	10278	Druggable Genome	1.05296	0.395408	0.228289	3
EGR2	1959	Druggable Genome	0.863515	0.308089	0.177875	3
EIF4EBP1	1978	Druggable Genome	1.09148	0.151409	0.087416	3
EIF4EBP2	1979	Druggable Genome	0.898161	0.123567	0.0713416	3
ELAVL1	1994	Druggable Genome	0.935217	0.211755	0.122257	3
ELAVL2	1993	Druggable Genome	0.975283	0.232384	0.134167	3
ELAVL3	1995	Druggable Genome	1.09771	0.428643	0.247477	3
ELMO1	9844	Druggable Genome	0.997128	0.328435	0.189622	3
ENC1	8507	Druggable Genome	0.931812	0.302516	0.174658	3
ENG	2022	Druggable Genome	1.03564	0.427988	0.247099	3
EPS15	2060	Druggable Genome	0.922893	0.366105	0.211371	3
ERAF	51327	Druggable Genome	1.17169	0.30361	0.175289	3
ERAL1	26284	Druggable Genome	0.979124	0.0436559	0.0252047	3
EVL	51466	Druggable Genome	0.993923	0.216815	0.125178	3
EWSR1	2130	Druggable Genome	1.13315	0.0767292	0.0442996	3
F5	2153	Druggable Genome	0.982336	0.224163	0.12942	3
F8	2157	Druggable Genome	1.07791	0.337838	0.195051	3
FALZ	2186	Druggable Genome	0.943832	0.339815	0.196193	3
FANCG	2189	Druggable Genome	0.906546	0.300681	0.173598	3
FCN2	2220	Druggable Genome	0.934176	0.182316	0.10526	3
FIBP	9158	Druggable Genome	0.887651	0.233174	0.134623	3
FLJ10511	55156	Druggable Genome	0.995105	0.260762	0.150551	3
FLJ21019	79990	Druggable Genome	0.978219	0.110771	0.0639538	3
ZNF547	284306	Druggable Genome	0.947245	0.235772	0.136123	3
FLNB	2317	Druggable Genome	1.01686	0.282976	0.163376	3
FMOD	2331	Druggable Genome	0.933463	0.340639	0.196668	3
FMR1	2332	Druggable Genome	0.928644	0.145727	0.0841356	3
FOSB	2354	Druggable Genome	0.926158	0.140893	0.0813446	3
FSCN2	25794	Druggable Genome	1.00717	0.43737	0.252516	3
FSCN3	29999	Druggable Genome	0.916722	0.28754	0.166011	3
FSTL1	11167	Druggable Genome	1.03129	0.165556	0.0955839	3
FTH1	2495	Druggable Genome	1.12786	0.137662	0.0794794	3
FUBP1	8880	Druggable Genome	1.13706	0.266714	0.153987	3
FUSIP1	10772	Druggable Genome	1.12882	0.281538	0.162546	3
FXR1	8087	Druggable Genome	1.13705	0.300424	0.17345	3
FXR2	9513	Druggable Genome	0.871595	0.195456	0.112846	3
GAB2	9846	Druggable Genome	0.979086	0.241834	0.139623	3
GABPB2	2553	Druggable Genome	1.05925	0.332252	0.191826	3
GAN	8139	Druggable Genome	0.867731	0.153767	0.0887774	3
GCM2	9247	Druggable Genome	0.992676	0.214368	0.123766	3
GEM	2669	Druggable Genome	0.863556	0.245616	0.141807	3
GIPC2	54810	Druggable Genome	1.13517	0.24366	0.140677	3
GLI4	2738	Druggable Genome	1.1175	0.296731	0.171318	3
GLIS2	84662	Druggable Genome	1.15648	0.276074	0.159391	3
GP5	2814	Druggable Genome	1.03919	0.223635	0.129116	3
GP9	2815	Druggable Genome	1.01132	0.193688	0.111826	3
GRASP	160622	Druggable Genome	0.964168	0.0597765	0.034512	3
GRSF1	2926	Druggable Genome	1.13367	0.190628	0.110059	3
GSN	2934	Druggable Genome	1.25539	0.187535	0.108273	3
PDLIM7	9260	Druggable Genome	1.01949	0.251617	0.145271	3
GTF2IRD2	84163	Druggable Genome	1.13314	0.226484	0.130761	3
GTF3C1	2975	Druggable Genome	0.978546	0.198108	0.114378	3
H1F0	3005	Druggable Genome	0.943037	0.0955401	0.0551601	3
H2AFJ	55766	Druggable Genome	0.72995	0.117371	0.0677643	3
H2AFZ	3015	Druggable Genome	0.711465	0.14886	0.0859444	3
H3F3B	3021	Druggable Genome	0.872348	0.174363	0.100668	3
HBP17	9982	Druggable Genome	0.767112	0.167445	0.0966745	3
HES1	3280	Druggable Genome	0.809604	0.220858	0.127513	3
HES4	57801	Druggable Genome	0.861125	0.267225	0.154282	3
HES7	84667	Druggable Genome	0.830067	0.19781	0.114206	3
HIG1	25994	Druggable Genome	0.861206	0.0432614	0.024977	3
HIP-55	28988	Druggable Genome	0.898159	0.0911928	0.0526502	3
HIP-55	28988	Druggable Genome	1.07621	0.310848	0.179468	3
HIST1H1C	3006	Druggable Genome	1.41672	0.333173	0.192358	3
HIST2H2BE	8349	Druggable Genome	1.19512	0.202645	0.116997	3
HIVEP2	3097	Druggable Genome	1.18277	0.288608	0.166628	3
HMG2L1	10042	Druggable Genome	1.05394	0.163217	0.0942332	3
HMGA2	8091	Druggable Genome	1.01101	0.195873	0.113087	3
HMGN2	3151	Druggable Genome	1.30358	0.100015	0.0577438	3
HMMR	3161	Druggable Genome	0.771088	0.0290585	0.0167769	3
HNRPD	3184	Druggable Genome	1.08506	0.0189664	0.0109503	3
HNT	50863	Druggable Genome	1.03237	0.0618695	0.0357204	3
HPCAL1	3241	Druggable Genome	1.0352	0.240597	0.138909	3
HPRP8BP	9410	Druggable Genome	1.22545	0.380079	0.219439	3
HPS4	89781	Druggable Genome	1.09305	0.195446	0.112841	3
HRB2	11103	Druggable Genome	1.17185	0.172218	0.0994303	3
HSPA1B	3304	Druggable Genome	1.19209	0.311671	0.179944	3
HSPA1L	3305	Druggable Genome	1.20605	0.22767	0.131445	3
HSPA2	3306	Druggable Genome	1.24524	0.23568	0.13607	3
HSPA4	3308	Druggable Genome	1.14533	0.347516	0.200638	3
HSPA5	3309	Druggable Genome	1.08052	0.129365	0.0746889	3
HSPA6	3310	Druggable Genome	0.915218	0.0485235	0.028015	3
HSPA9B	3313	Druggable Genome	1.12699	0.295146	0.170403	3
HSPB7	27129	Druggable Genome	1.5125	0.621693	0.358935	3
HSPD1	3329	Druggable Genome	1.1051	0.266231	0.153708	3
HSPH1	10808	Druggable Genome	1.45966	0.60892	0.35156	3
HSU24186	29935	Druggable Genome	1.25003	0.306494	0.176954	3
VG5Q	55109	Druggable Genome	1.19194	0.149906	0.0865484	3
HSXIAPAF1	54739	Druggable Genome	1.24193	0.362575	0.209333	3
HYOU1	10525	Druggable Genome	1.33001	0.302472	0.174632	3
IBSP	3381	Druggable Genome	1.27253	0.443999	0.256343	3
ICAM5	7087	Druggable Genome	1.03792	0.217279	0.125446	3
IFI35	3430	Druggable Genome	0.984705	0.116149	0.0670587	3
IGFALS	3483	Druggable Genome	0.878958	0.274815	0.158665	3
IGFBP1	3484	Druggable Genome	1.01143	0.384179	0.221806	3
IGFBP2	3485	Druggable Genome	0.79934	0.239679	0.138379	3
IGFBP4	3487	Druggable Genome	1.25217	0.230209	0.132911	3
IGFBP5	3488	Druggable Genome	1.11702	0.394351	0.227678	3
IGFBP6	3489	Druggable Genome	1.20232	0.0300136	0.0173284	3
IGFBP7	3490	Druggable Genome	1.3895	0.0468366	0.0270411	3
IMP-1	10642	Druggable Genome	1.10016	0.12534	0.0723648	3
IMP-2	10644	Druggable Genome	1.04894	0.219989	0.127011	3
ING1	3621	Druggable Genome	1.04801	0.0773422	0.0446536	3
ING1L	3622	Druggable Genome	1.0857	0.25009	0.14439	3
ING3	54556	Druggable Genome	0.942627	0.21027	0.121399	3
ING4	51147	Druggable Genome	1.265	0.236857	0.136749	3
INSM1	3642	Druggable Genome	1.17281	0.178621	0.103127	3
INSM2	84684	Druggable Genome	0.99634	0.323175	0.186585	3
IRLB	10260	Druggable Genome	1.40534	0.361179	0.208527	3
ITGAV	3685	Druggable Genome	1.39979	0.191192	0.110385	3
ITGB1BP2	26548	Druggable Genome	1.09001	0.0681282	0.0393338	3
IVNS1ABP	10625	Druggable Genome	1.19465	0.119875	0.0692098	3
JJAZ1	23512	Druggable Genome	0.914227	0.0968661	0.0559257	3
JARID2	3720	Druggable Genome	1.08353	0.147875	0.0853754	3
KHDRBS1	10657	Druggable Genome	0.969099	0.127354	0.0735277	3
KHSRP	8570	Druggable Genome	1.1553	0.129878	0.0749852	3
KIAA0494	9813	Druggable Genome	1.04859	0.180624	0.104283	3
KIAA0663	9877	Druggable Genome	1.08781	0.207918	0.120041	3
KIAA0882	23158	Druggable Genome	1.37659	0.365918	0.211263	3
KIAA1365	57554	Druggable Genome	1.1297	0.096253	0.0555717	3
TSPYL5	85453	Druggable Genome	1.18355	0.1263	0.0729194	3
KIFAP3	22920	Druggable Genome	0.996109	0.100282	0.057898	3
KIFC2	90990	Druggable Genome	1.30295	0.40432	0.233434	3
KIN	22944	Druggable Genome	1.29264	0.0761425	0.0439609	3
CIB2	10518	Druggable Genome	1.3094	0.0164181	0.00947898	3
CIB3	117286	Druggable Genome	1.24745	0.182502	0.105368	3
KLF14	136259	Druggable Genome	1.33405	0.181081	0.104547	3
KLF15	28999	Druggable Genome	1.29984	0.472738	0.272935	3
KLF16	83855	Druggable Genome	1.27785	0.18237	0.105291	3
KPTN	11133	Druggable Genome	1.26664	0.212822	0.122873	3
L1CAM	3897	Druggable Genome	1.12126	0.0939405	0.0542365	3
LAF4	3899	Druggable Genome	1.06248	0.189279	0.10928	3
LAG3	3902	Druggable Genome	1.09833	0.145938	0.0842571	3
LBP	3929	Druggable Genome	0.796796	0.140724	0.0812472	3
LEF1	51176	Druggable Genome	0.949367	0.217522	0.125586	3
LGALS12	85329	Druggable Genome	0.969863	0.173371	0.100096	3
LGALS2	3957	Druggable Genome	1.13665	0.517542	0.298803	3
LGALS4	3960	Druggable Genome	0.935063	0.159984	0.0923671	3
LGALS8	3964	Druggable Genome	1.15626	0.333783	0.19271	3
LHFP	10186	Druggable Genome	1.07648	0.26628	0.153737	3
LIMD1	8994	Druggable Genome	1.0605	0.173847	0.100371	3
LIN7A	8825	Druggable Genome	0.923604	0.182194	0.10519	3
LMAN1	3998	Druggable Genome	0.947979	0.256306	0.147978	3
LMOD1	25802	Druggable Genome	0.960806	0.124194	0.0717033	3
LRPPRC	10128	Druggable Genome	0.908908	0.13945	0.0805113	3
LTBP2	4053	Druggable Genome	0.962688	0.1254	0.0723996	3
M17S2	4077	Druggable Genome	1.04323	0.128167	0.0739975	3
M96	22823	Druggable Genome	1.0844	0.0439766	0.0253899	3
MACF1	23499	Druggable Genome	1.14482	0.477771	0.275841	3
MADCAM1	8174	Druggable Genome	1.66878	0.996971	0.575601	3
SMAD2	4087	Druggable Genome	1.51934	0.918985	0.530577	3
MAFB	9935	Druggable Genome	1.59307	0.542068	0.3833	2
MAFF	23764	Druggable Genome	0.856062	0.0283296	0.0163561	3
MAPRE1	22919	Druggable Genome	1.09647	0.13965	0.0806268	3
MAPRE2	10982	Druggable Genome	0.641612	0.224115	0.129393	3
MAZ	4150	Druggable Genome	0.713643	0.0782991	0.045206	3
MBD3	53615	Druggable Genome	0.590714	0.25119	0.145025	3
MBL2	4153	Druggable Genome	0.755918	0.0126737	0.00731715	3
MCAM	4162	Druggable Genome	0.778604	0.0969082	0.05595	3
MCM3AP	8888	Druggable Genome	0.716716	0.233573	0.134854	3
MEFV	4210	Druggable Genome	0.7599	0.113579	0.0655747	3
MEN1	4221	Druggable Genome	0.996035	0.176283	0.124651	2
MFGE8	4240	Druggable Genome	0.98315	0.110275	0.063667	3
MFHAS1	9258	Druggable Genome	0.658608	0.113331	0.0654314	3
RASL11B	65997	Druggable Genome	0.662887	0.0749961	0.043299	3
MICA	4276	Druggable Genome	0.551059	0.0729634	0.0421254	3
MICB	4277	Druggable Genome	0.666749	0.0388759	0.022445	3
MI-ER1	57708	Druggable Genome	0.694915	0.0256168	0.0147899	3
PIAS2	9063	Druggable Genome	0.979513	0.0221286	0.012776	3
MIZF	25988	Druggable Genome	0.900428	0.173141	0.0999628	3
MKI67	4288	Druggable Genome	0.586309	0.0400476	0.0231215	3
MKI67IP	84365	Druggable Genome	1.22155	0.357631	0.206478	3
MKKS	8195	Druggable Genome	0.875402	0.262519	0.151565	3
MKL1	57591	Druggable Genome	0.886445	0.262508	0.151559	3
MLF1	4291	Druggable Genome	0.799303	0.0618652	0.0357179	3
MLH1	4292	Druggable Genome	0.911442	0.429998	0.248259	3
MLH3	27030	Druggable Genome	0.723305	0.0947926	0.0547286	3
MLL5	55904	Druggable Genome	0.520779	0.0885329	0.0511145	3
MLLT4	4301	Druggable Genome	0.671483	0.0651308	0.0376033	3
MLLT6	4302	Druggable Genome	0.800527	0.165381	0.095483	3
MLR1	254251	Druggable Genome	0.816154	0.241569	0.13947	3
MMAA	166785	Druggable Genome	1.27371	0.310306	0.179155	3
MNDA	4332	Druggable Genome	0.871852	0.210656	0.121623	3
ARID5B	84159	Druggable Genome	0.768915	0.124577	0.0719247	3
MRTF-B	57496	Druggable Genome	1.13482	0.574102	0.331458	3
MSF	10801	Druggable Genome	0.898785	0.334911	0.193361	3
MSH2	4436	Druggable Genome	0.849529	0.30131	0.173961	3
MSH4	4438	Druggable Genome	0.645009	0.126704	0.0731525	3
MSH5	4439	Druggable Genome	0.673552	0.152654	0.0881348	3
MSH6	2956	Druggable Genome	0.612065	0.155728	0.0899097	3
MSLN	10232	Druggable Genome	0.489912	0.0902249	0.0520914	3
MTCH1	23787	Druggable Genome	1.02042	0.226557	0.130803	3
MYOCD	93649	Druggable Genome	0.896977	0.345781	0.199637	3
MYH1	4619	Druggable Genome	0.965735	0.303721	0.175353	3
MYH11	4629	Druggable Genome	0.875317	0.282439	0.163066	3
MYH13	8735	Druggable Genome	1.08772	0.790816	0.456578	3
MYH2	4620	Druggable Genome	0.824549	0.252277	0.145652	3
MYH6	4624	Druggable Genome	0.629735	0.13804	0.0796976	3
MYH9	4627	Druggable Genome	0.854014	0.33252	0.191981	3
MYL9	10398	Druggable Genome	0.892127	0.262571	0.151595	3
MYO10	4651	Druggable Genome	0.715319	0.0862911	0.0498202	3
MYRIP	25924	Druggable Genome	1.09347	0.146083	0.0843411	3
AKAP8L	26993	Druggable Genome	0.896915	0.0315625	0.0182226	3
NALP10	338322	Druggable Genome	0.770655	0.143271	0.0827174	3
NALP13	126204	Druggable Genome	0.823351	0.212885	0.122909	3
NALP14	338323	Druggable Genome	0.771872	0.221035	0.127615	3
NALP2	55655	Druggable Genome	0.744144	0.0168808	0.00974613	3
NBS1	4683	Druggable Genome	0.741742	0.0723478	0.04177	3
NCAM1	4684	Druggable Genome	0.933663	0.119263	0.0688564	3
NCAM2	4685	Druggable Genome	0.780578	0.161486	0.093234	3
NCBP1	4686	Druggable Genome	0.767063	0.0948317	0.0547511	3
NDN	4692	Druggable Genome	1.30189	0.225091	0.129957	3
NEO1	4756	Druggable Genome	0.943344	0.163086	0.0941575	3
NFKBIA	4792	Druggable Genome	1.26906	0.733717	0.423612	3
NHLH1	4807	Druggable Genome	1.2525	0.484001	0.279438	3
NID2	22795	Druggable Genome	1.20408	0.463572	0.267643	3
NINJ1	4814	Druggable Genome	1.43528	0.709368	0.409554	3
NOL3	8996	Druggable Genome	1.31509	0.570629	0.329453	3
NOLC1	9221	Druggable Genome	1.17794	0.476077	0.274863	3
NOVA1	4857	Druggable Genome	1.26729	0.200995	0.116045	3
NOVA2	4858	Druggable Genome	1.25194	0.221023	0.127608	3
NPHS1	4868	Druggable Genome	1.00596	0.114469	0.0660885	3
NRCAM	4897	Druggable Genome	1.01986	0.208574	0.12042	3
NRGN	4900	Druggable Genome	1.07424	0.435901	0.251667	3
NUBP1	4682	Druggable Genome	1.07058	0.299004	0.17263	3
NUBP2	10101	Druggable Genome	1.00402	0.432257	0.249564	3
NUCB1	4924	Druggable Genome	1.15253	0.501572	0.289583	3
NUCB2	4925	Druggable Genome	1.06634	0.340933	0.196838	3
OLIG2	10215	Druggable Genome	1.41175	0.544987	0.314648	3
ORC6L	23594	Druggable Genome	1.18018	0.298423	0.172294	3
OSBP	5007	Druggable Genome	0.989841	0.322746	0.186337	3
OSBPL1A	114876	Druggable Genome	1.00664	0.216263	0.124859	3
POSTN	10631	Druggable Genome	1.15771	0.151109	0.0872429	3
OSTF1	26578	Druggable Genome	0.800476	0.101892	0.0588276	3
PACSIN3	29763	Druggable Genome	1.21075	0.658975	0.380459	3
PAP	5068	Druggable Genome	1.14063	0.549541	0.317278	3
PARD3	56288	Druggable Genome	1.14982	0.365692	0.211132	3
PARVA	55742	Druggable Genome	1.20479	0.450384	0.26003	3
PAX1	5075	Druggable Genome	1.24604	0.649232	0.374835	3
PAX5	5079	Druggable Genome	1.16015	0.529199	0.305533	3
PAX9	5083	Druggable Genome	1.25216	0.616005	0.35565	3
ZNF395	55893	Druggable Genome	1.30716	0.61816	0.356895	3
PCBP2	5094	Druggable Genome	1.32915	0.331144	0.191186	3
PCBP4	57060	Druggable Genome	1.31445	0.420632	0.242852	3
PCDH1	5097	Druggable Genome	1.26106	0.558673	0.32255	3
PCDH11X	27328	Druggable Genome	1.06516	0.524391	0.302757	3
PCDH11Y	83259	Druggable Genome	0.999935	0.427858	0.247024	3
PCDH12	51294	Druggable Genome	1.45193	0.952793	0.550095	3
PCDH15	65217	Druggable Genome	0.965096	0.312369	0.180346	3
PCDH16	8642	Druggable Genome	1.05512	0.347048	0.200368	3
PCDH7	5099	Druggable Genome	1.3401	0.543351	0.313704	3
PCDH8	5100	Druggable Genome	0.958839	0.297724	0.171891	3
PCDHA1	56147	Druggable Genome	1.1405	0.310859	0.179475	3
PCDHA10	56139	Druggable Genome	1.28531	0.356691	0.205935	3
PCDHA11	56138	Druggable Genome	1.12692	0.408803	0.236022	3
PCDHA12	56137	Druggable Genome	1.08887	0.321697	0.185732	3
PCDHA13	56136	Druggable Genome	0.935397	0.230465	0.133059	3
PCDHA2	56146	Druggable Genome	1.31959	0.777781	0.449052	3
PCDHA3	56145	Druggable Genome	1.25824	0.58427	0.337329	3
PCDHA4	56144	Druggable Genome	1.30254	0.421761	0.243504	3
PCDHA5	56143	Druggable Genome	1.39647	0.452646	0.261336	3
PCDHA6	56142	Druggable Genome	1.11448	0.34094	0.196842	3
PCDHA7	56141	Druggable Genome	1.06447	0.0292948	0.0169134	3
PCDHA8	56140	Druggable Genome	1.18996	0.413247	0.238588	3
PCDHA9	9752	Druggable Genome	1.36652	0.271322	0.156648	3
PCDHAC1	56135	Druggable Genome	1.15982	0.298747	0.172481	3
PCDHAC2	56134	Druggable Genome	1.47877	0.627502	0.362289	3
PCDHB1	29930	Druggable Genome	1.3868	0.652977	0.376997	3
PCDHB10	56126	Druggable Genome	1.31212	0.615262	0.355222	3
PCDHB11	56125	Druggable Genome	1.45402	0.675028	0.389727	3
PCDHB12	56124	Druggable Genome	1.27141	0.297937	0.172014	3
PCDHB14	56122	Druggable Genome	1.0639	0.326486	0.188497	3
PCDHB15	56121	Druggable Genome	1.22205	0.236674	0.136644	3
PCDHB2	56133	Druggable Genome	1.11249	0.287759	0.166138	3
PCDHB3	56132	Druggable Genome	1.23539	0.257462	0.148646	3
PCDHB4	56131	Druggable Genome	1.18222	0.433754	0.250428	3
PCDHB5	26167	Druggable Genome	1.36532	0.379362	0.219025	3
PCDHB6	56130	Druggable Genome	1.30824	0.444016	0.256353	3
PCDHGA12	26025	Druggable Genome	1.33874	0.576579	0.332888	3
PCDHGA8	9708	Druggable Genome	1.53805	0.587051	0.338934	3
PCDHGB4	8641	Druggable Genome	1.18042	0.378308	0.218416	3
PCDHGC3	5098	Druggable Genome	0.806516	0.384553	0.222022	3
PCOLCE	5118	Druggable Genome	1.0137	0.22956	0.132536	3
PDCD2	5134	Druggable Genome	1.37299	0.333845	0.192746	3
PDCD6	10016	Druggable Genome	1.30684	0.321433	0.185579	3
PDLIM1	9124	Druggable Genome	1.26704	0.352314	0.203408	3
PECAM1	5175	Druggable Genome	1.03646	0.346435	0.200014	3
PEPP2	54477	Druggable Genome	1.26747	0.35676	0.205976	3
PFDN4	5203	Druggable Genome	1.25607	0.513756	0.296617	3
PFN2	5217	Druggable Genome	1.46539	0.71467	0.412615	3
PHC1	1911	Druggable Genome	1.2667	0.512247	0.295746	3
PHC2	1912	Druggable Genome	1.13714	0.469976	0.27134	3
PHF2	5253	Druggable Genome	0.89198	0.280813	0.162127	3
PHF6	84295	Druggable Genome	0.995784	0.245789	0.141906	3
PICALM	8301	Druggable Genome	0.96232	0.166854	0.0963335	3
PINX1	54984	Druggable Genome	0.989648	0.313056	0.180743	3
PIR51	10635	Druggable Genome	0.948438	0.478616	0.276329	3
PKD1	5310	Druggable Genome	0.919831	0.511198	0.29514	3
HMGB1	3146	Druggable Genome	1.365	0.610121	0.352254	3
RBJ	51277	Druggable Genome	0.988285	0.406054	0.234435	3
MT1A	4489	Druggable Genome	1.23411	0.50025	0.288819	3
MT2A	4502	Druggable Genome	0.990334	0.221171	0.127693	3
PLAGL1	5325	Druggable Genome	0.996092	0.214263	0.123705	3
PLEKHA1	59338	Druggable Genome	0.967566	0.275065	0.158809	3
PLTP	5360	Druggable Genome	0.887767	0.390729	0.225587	3
PMS1	5378	Druggable Genome	1.09468	0.317797	0.18348	3
PMS2	5395	Druggable Genome	1.03197	0.401022	0.23153	3
PNRC1	10957	Druggable Genome	1.13437	0.352357	0.203433	3
POT1	25913	Druggable Genome	0.677624	0.0725179	0.0418683	3
PPP1R10	5514	Druggable Genome	1.0692	0.31441	0.181525	3
PPP1R16B	26051	Druggable Genome	0.740203	0.164939	0.0952278	3
PPP1R9A	55607	Druggable Genome	1.04858	0.199643	0.115264	3
PRDM12	59335	Druggable Genome	0.844543	0.34385	0.198522	3
PRDM14	63978	Druggable Genome	0.484368	0.399822	0.230837	3
PRDM5	11107	Druggable Genome	0.951319	0.198217	0.11444	3
PRDM7	11105	Druggable Genome	0.988547	0.161812	0.0934221	3
PRDM9	56979	Druggable Genome	1.02042	0.265001	0.152998	3
PREB	10113	Druggable Genome	0.793362	0.0775975	0.0448009	3
PRF1	5551	Druggable Genome	0.924979	0.0625278	0.0361004	3
PRG3	10394	Druggable Genome	1.04766	0.272751	0.157473	3
PRKRIR	5612	Druggable Genome	0.991202	0.270152	0.155972	3
PRPF18	8559	Druggable Genome	1.01486	0.334832	0.193315	3
PRPF4	9128	Druggable Genome	0.749138	0.0807502	0.0466211	3
PRPF8	10594	Druggable Genome	0.975087	0.100723	0.0581527	3
PRX	57716	Druggable Genome	0.757541	0.16316	0.0942006	3
PSEN1	5663	Druggable Genome	0.853798	0.20317	0.1173	3
PSMD2	5708	Druggable Genome	0.825757	0.133789	0.0772431	3
PXN	5829	Druggable Genome	0.838243	0.0850468	0.0491018	3
RAB26	25837	Druggable Genome	0.946982	0.0930088	0.0536986	3
RAB32	10981	Druggable Genome	0.762712	0.111581	0.0644214	3
RAB40A	142684	Druggable Genome	0.978012	0.151779	0.0876298	3
RAB40B	10966	Druggable Genome	1.08287	0.355857	0.205454	3
RAB40C	57799	Druggable Genome	0.732799	0.237978	0.137397	3
RAB4B	53916	Druggable Genome	0.859438	0.119692	0.0691041	3
RABGEF1	27342	Druggable Genome	0.833725	0.0609626	0.0351968	3
RAD17	5884	Druggable Genome	0.987532	0.145132	0.0837919	3
RAD21	5885	Druggable Genome	1.10044	0.179903	0.103867	3
RAD23A	5886	Druggable Genome	0.823426	0.0882858	0.0509718	3
RAD23B	5887	Druggable Genome	0.923804	0.135522	0.0782436	3
RAI1	10743	Druggable Genome	0.858642	0.0631008	0.0364313	3
RALA	5898	Druggable Genome	1.05116	0.162459	0.0937956	3
RALB	5899	Druggable Genome	0.804176	0.225372	0.130119	3
RANBP2L1	84220	Druggable Genome	0.651584	0.092575	0.0534482	3
RANBP3	8498	Druggable Genome	0.853075	0.186887	0.107899	3
RASSF1	11186	Druggable Genome	0.917597	0.149278	0.0861859	3
RASSF5	83593	Druggable Genome	0.907145	0.226767	0.130924	3
RBL2	5934	Druggable Genome	0.871221	0.219958	0.126993	3
RBM11	54033	Druggable Genome	0.776355	0.180501	0.104212	3
RBM15	64783	Druggable Genome	0.834664	0.145809	0.0841831	3
RBM5	10181	Druggable Genome	0.971924	0.124683	0.071986	3
RBM6	10180	Druggable Genome	0.965275	0.181289	0.104667	3
RBMS1	5937	Druggable Genome	0.901201	0.212528	0.122703	3
RBMS2	5939	Druggable Genome	0.811846	0.278599	0.160849	3
ARID4B	51742	Druggable Genome	0.891684	0.117449	0.0678091	3
REM1	28954	Druggable Genome	0.948652	0.209684	0.121061	3
REPS2	9185	Druggable Genome	1.01343	0.203525	0.117505	3
RFC2	5982	Druggable Genome	0.860995	0.120614	0.0696363	3
RFC4	5984	Druggable Genome	0.917892	0.0908704	0.052464	3
RFX4	5992	Druggable Genome	1.01379	0.285615	0.1649	3
RHOBTB1	9886	Druggable Genome	0.800846	0.122464	0.0707046	3
RHOBTB2	23221	Druggable Genome	0.874822	0.0970785	0.0560483	3
PDLIM4	8572	Druggable Genome	1.11097	0.34521	0.199307	3
RIT1	6016	Druggable Genome	0.875861	0.0534838	0.0308789	3
RNPS1	10921	Druggable Genome	0.929836	0.0958499	0.055339	3
RNUT1	10073	Druggable Genome	0.950832	0.0783785	0.0452519	3
RPE65	6121	Druggable Genome	1.00828	0.1232	0.0711294	3
RPGR	6103	Druggable Genome	0.945222	0.159076	0.0918423	3
RRAGA	10670	Druggable Genome	0.940012	0.0763802	0.0440981	3
RS1	6247	Druggable Genome	0.82473	0.158245	0.0913626	3
RSN	6249	Druggable Genome	0.830962	0.288573	0.166608	3
RUNX3	864	Druggable Genome	0.925798	0.224173	0.129426	3
S100A1	6271	Druggable Genome	0.990517	0.470103	0.271414	3
S100A11	6282	Druggable Genome	1.18705	0.105587	0.0609605	3
S100A13	6284	Druggable Genome	0.97646	0.137891	0.0796113	3
S100A14	57402	Druggable Genome	0.926284	0.0712244	0.0411214	3
S100A2	6273	Druggable Genome	0.985109	0.100559	0.0580577	3
S100A3	6274	Druggable Genome	0.859289	0.106587	0.0615379	3
S100A4	6275	Druggable Genome	1.0405	0.201692	0.116447	3
S100A8	6279	Druggable Genome	1.04444	0.273317	0.157799	3
S100P	6286	Druggable Genome	0.905703	0.180569	0.104252	3
SALL1	6299	Druggable Genome	1.13266	0.424458	0.245061	3
SALL3	27164	Druggable Genome	1.40329	0.283542	0.163703	3
SALL4	57167	Druggable Genome	0.996878	0.0497859	0.0287439	3
SCA1	6310	Druggable Genome	0.887536	0.0500595	0.0289019	3
SCA7	6314	Druggable Genome	1.04375	0.0541217	0.0312472	3
SCG2	7857	Druggable Genome	0.971776	0.1251	0.0722264	3
SCGB2A2	4250	Druggable Genome	0.885439	0.120666	0.0696664	3
SCO2	9997	Druggable Genome	1.20426	0.173441	0.100136	3
SCP2	6342	Druggable Genome	1.04749	0.299781	0.173079	3
SCUBE2	57758	Druggable Genome	0.862131	0.0948216	0.0547453	3
SDC4	6385	Druggable Genome	1.1842	0.32223	0.18604	3
SDPR	8436	Druggable Genome	1.57277	0.137355	0.079302	3
SEC22L1	9554	Druggable Genome	0.910485	0.0636461	0.0450046	2
SELE	6401	Druggable Genome	0.765369	0.130937	0.0755966	3
SELENBP1	8991	Druggable Genome	0.917981	0.093769	0.0541376	3
SELP	6403	Druggable Genome	0.867322	0.0619877	0.0357886	3
SEPN1	57190	Druggable Genome	0.884103	0.125016	0.0721783	3
SEPT1	1731	Druggable Genome	0.839626	0.0639156	0.0369017	3
SEPT3	55964	Druggable Genome	0.915014	0.0938181	0.0541659	3
SEPT6	23157	Druggable Genome	1.14059	0.0615048	0.0355098	3
SF3A1	10291	Druggable Genome	1.14712	0.178775	0.103216	3
SF3A3	10946	Druggable Genome	1.13171	0.293181	0.169268	3
SFPQ	6421	Druggable Genome	0.905568	0.0749548	0.0432752	3
SFRS11	9295	Druggable Genome	0.777063	0.0256658	0.0148181	3
SFRS2	6427	Druggable Genome	1.01331	0.0544135	0.0314157	3
SFRS3	6428	Druggable Genome	1.02276	0.122548	0.0707533	3
SFRS7	6432	Druggable Genome	1.39879	0.283386	0.163613	3
SFRS8	6433	Druggable Genome	1.16239	0.00834437	0.00481762	3
SFTPD	6441	Druggable Genome	0.917009	0.0665948	0.0384485	3
SGCE	8910	Druggable Genome	1.19884	0.295601	0.170665	3
SHARP	23013	Druggable Genome	0.96346	0.230368	0.133003	3
SHBG	6462	Druggable Genome	1.14746	0.207818	0.119984	3
SIGLEC11	114132	Druggable Genome	0.912823	0.139165	0.080347	3
SIGLECL1	89858	Druggable Genome	0.774114	0.135266	0.078096	3
SIN3A	25942	Druggable Genome	0.826476	0.0649573	0.0375031	3
SIP1	8487	Druggable Genome	0.800405	0.112379	0.0648823	3
SLBP	7884	Druggable Genome	1.22668	0.199851	0.115384	3
SLC9A3R2	9351	Druggable Genome	1.16271	0.247572	0.142936	3
SMARCC2	6601	Druggable Genome	0.796764	0.106443	0.0614548	3
SMC4L1	10051	Druggable Genome	0.796574	0.218396	0.126091	3
SNAI1	6615	Druggable Genome	0.921358	0.201636	0.116415	3
SNAI2	6591	Druggable Genome	1.32528	0.115757	0.0668323	3
SNAPC3	6619	Druggable Genome	0.91909	0.253213	0.146193	3
SNRPN	6638	Druggable Genome	0.906593	0.0723955	0.0417976	3
SOCS7	30837	Druggable Genome	1.01934	0.0754728	0.0435742	3
SON	6651	Druggable Genome	0.896676	0.023513	0.0135752	3
SORBS1	10580	Druggable Genome	0.812177	0.139289	0.0804185	3
SP100	6672	Druggable Genome	1.02933	0.197181	0.113842	3
SP110	3431	Druggable Genome	0.889023	0.229843	0.1327	3
SP7	121340	Druggable Genome	0.955071	0.0941605	0.0543636	3
SPARC	6678	Druggable Genome	1.01227	0.176648	0.101987	3
SPARCL1	8404	Druggable Genome	0.956149	0.0612352	0.0353542	3
SPG4	6683	Druggable Genome	0.850317	0.00900288	0.00519781	3
SRPX	8406	Druggable Genome	0.677434	0.103542	0.0597802	3
SSR3	6747	Druggable Genome	0.99986	0.0818995	0.0472847	3
SSR4	6748	Druggable Genome	0.850824	0.0928422	0.0536025	3
SSRP1	6749	Druggable Genome	1.17811	0.282341	0.16301	3
SSX4	6759	Druggable Genome	1.00657	0.0753498	0.0435032	3
STCH	6782	Druggable Genome	1.01007	0.160716	0.0927895	3
SVIL	6840	Druggable Genome	0.862497	0.0968857	0.055937	3
SYMPK	8189	Druggable Genome	1.06871	0.458183	0.264532	3
SYNCRIP	10492	Druggable Genome	1.02878	0.08239	0.0475679	3
ZNF589	51385	Druggable Genome	0.894892	0.0849155	0.049026	3
TAF9L	51616	Druggable Genome	0.864162	0.114535	0.0661268	3
TAL1	6886	Druggable Genome	0.716934	0.0271388	0.0156686	3
TAL2	6887	Druggable Genome	0.971804	0.0761747	0.0439795	3
TANK	10010	Druggable Genome	1.23545	0.117139	0.0676301	3
TARBP2	6895	Druggable Genome	1.16446	0.153206	0.0884533	3
TAX1BP1	8887	Druggable Genome	0.976992	0.113947	0.0657872	3
TCEB2	6923	Druggable Genome	1.11723	0.0955189	0.0551479	3
TCF19	6941	Druggable Genome	1.19634	0.163633	0.0944738	3
TCF7L2	6934	Druggable Genome	1.20688	0.0334856	0.019333	3
TCFL5	10732	Druggable Genome	1.2411	0.140367	0.0810409	3
TCP1	6950	Druggable Genome	1.18024	0.355935	0.205499	3
TERF1	7013	Druggable Genome	0.993878	0.0942699	0.0544268	3
TERF2	7014	Druggable Genome	1.31129	0.313558	0.181033	3
TERF2IP	54386	Druggable Genome	1.09516	0.30468	0.175907	3
TF	7018	Druggable Genome	1.32692	0.206865	0.119434	3
TIA1	7072	Druggable Genome	1.24729	0.23354	0.134834	3
TIMELESS	8914	Druggable Genome	1.1783	0.0426278	0.0246112	3
TIPARP	25976	Druggable Genome	1.09116	0.134466	0.077634	3
TNA	7123	Druggable Genome	1.0928	0.0626532	0.0361728	3
TNC	3371	Druggable Genome	1.15313	0.230418	0.133032	3
TNFAIP6	7130	Druggable Genome	1.05761	0.12407	0.0716316	3
TNIP1	10318	Druggable Genome	1.47094	0.185625	0.107171	3
TNNC1	7134	Druggable Genome	1.59215	0.264963	0.152976	3
TNNI1	7135	Druggable Genome	1.86834	0.333202	0.192374	3
TNXB	7148	Druggable Genome	1.00468	0.358092	0.206745	3
TRA1	7184	Druggable Genome	1.38341	0.328559	0.189694	3
TRIP10	9322	Druggable Genome	2.00788	0.396409	0.228867	3
TRO	7216	Druggable Genome	1.74912	0.833306	0.48111	3
TROAP	10024	Druggable Genome	1.63252	0.292659	0.168967	3
USH1C	10083	Druggable Genome	1.15498	0.111972	0.0646469	3
VCAM1	7412	Druggable Genome	1.01797	0.0489026	0.0282339	3
VIL1	7429	Druggable Genome	1.15643	0.160232	0.0925102	3
VIL2	7430	Druggable Genome	1.42112	0.293055	0.169195	3
VPREB1	7441	Druggable Genome	1.37654	0.216676	0.125098	3
VTN	7448	Druggable Genome	1.26215	0.281716	0.162649	3
VWF	7450	Druggable Genome	1.07014	0.534175	0.308406	3
WASF1	8936	Druggable Genome	1.35768	0.34343	0.19828	3
WASF3	10810	Druggable Genome	1.77417	0.505717	0.291976	3
WASPIP	7456	Druggable Genome	2.18101	0.952967	0.550196	3
WBSCR14	51085	Druggable Genome	1.00388	0.439741	0.253885	3
WIG1	64393	Druggable Genome	1.14551	0.427115	0.246595	3
WISP1	8840	Druggable Genome	1.08623	0.175237	0.101173	3
WISP2	8839	Druggable Genome	1.17927	0.194035	0.112026	3
XPA	7507	Druggable Genome	1.34849	0.330541	0.190838	3
XRCC1	7515	Druggable Genome	1.42696	0.214784	0.124006	3
YAP1	10413	Druggable Genome	1.21176	0.337818	0.195039	3
YWHAE	7531	Druggable Genome	1.34283	0.419118	0.241978	3
YWHAZ	7534	Druggable Genome	1.46635	0.234415	0.135339	3
ZAN	7455	Druggable Genome	1.56939	0.402167	0.232191	3
ZF	58487	Druggable Genome	1.38369	0.837607	0.483593	3
ZFP161	7541	Druggable Genome	1.41263	0.497877	0.287449	3
ZFP64	55734	Druggable Genome	0.969206	0.0835042	0.0482112	3
ZFPM2	23414	Druggable Genome	0.822707	0.182122	0.105148	3
ZIC2	7546	Druggable Genome	1.277	0.407095	0.235036	3
ZIC3	7547	Druggable Genome	1.66399	0.605759	0.349735	3
ZNF10	7556	Druggable Genome	1.32549	0.334564	0.19316	3
ZNF124	7678	Druggable Genome	1.25314	0.273487	0.157898	3
ZNF146	7705	Druggable Genome	1.62304	0.639345	0.369126	3
ZNF151	7709	Druggable Genome	1.65731	0.282304	0.162988	3
ZNF160	90338	Druggable Genome	1.25788	0.558975	0.322724	3
ZNF198	7750	Druggable Genome	1.25171	0.451049	0.260413	3
ZNF200	7752	Druggable Genome	1.13632	0.224104	0.129386	3
ZNF22	7570	Druggable Genome	1.08734	0.217932	0.125823	3
ZNF238	10472	Druggable Genome	1.27524	0.318401	0.183829	3
ZNF278	23598	Druggable Genome	1.14913	0.35353	0.204111	3
ZNF325	51711	Druggable Genome	1.41821	0.501236	0.289389	3
ZNF347	84671	Druggable Genome	1.201	0.38785	0.223925	3
ZNF384	171017	Druggable Genome	1.80992	0.349212	0.201617	3
ZNF43	7594	Druggable Genome	1.6856	0.399996	0.230938	3
ZNF44	51710	Druggable Genome	1.13538	0.311189	0.179665	3
ZNF482	10773	Druggable Genome	1.38259	0.891118	0.514487	3
ZNF627	199692	Druggable Genome	1.04429	0.38779	0.22389	3
ZNF74	7625	Druggable Genome	0.998006	0.483875	0.279365	3
ZNF76	7629	Druggable Genome	1.42427	0.426678	0.246343	3
ZNF84	7637	Druggable Genome	1.31947	0.47544	0.274496	3
ZBTB33	10009	Druggable Genome	0.933906	0.332892	0.192195	3
ZNFN1A1	10320	Druggable Genome	1.31708	0.655857	0.378659	3
ZNFN1A2	22807	Druggable Genome	1.48233	0.455872	0.263198	3
ZW10	9183	Druggable Genome	1.61962	0.330706	0.190933	3
ZYX	7791	Druggable Genome	1.38669	0.510738	0.294875	3
ANXA4	307	Druggable Genome	1.28195	0.231703	0.133774	3
ANXA5	308	Druggable Genome	1.36235	0.339003	0.195723	3
APAF1	317	Druggable Genome	1.30215	0.565027	0.326219	3
APLP2	334	Druggable Genome	1.59466	0.377167	0.217757	3
APP	351	Druggable Genome	1.68481	0.644705	0.372221	3
ARHGDIA	396	Druggable Genome	1.39897	0.318287	0.183763	3
ARHGEF2	9181	Druggable Genome	1.77229	0.607462	0.350719	3
RHOH	399	Druggable Genome	1.79907	0.519411	0.299882	3
ARL2	402	Druggable Genome	1.46885	0.108098	0.0624103	3
ASC	29108	Druggable Genome	1.30213	0.61338	0.354135	3
BIRC5	332	Druggable Genome	1.15328	0.204792	0.118236	3
CHC1	1104	Druggable Genome	1.51821	0.503201	0.290523	3
CHC1L	1102	Druggable Genome	1.59136	0.435841	0.251633	3
DDEF2	8853	Druggable Genome	2.27482	0.573391	0.331047	3
DLC1	10395	Druggable Genome	1.69355	0.436384	0.251947	3
FARP1	10160	Druggable Genome	1.34653	0.410604	0.237063	3
FGD1	2245	Druggable Genome	1.80265	0.392054	0.226352	3
RABGAP1	23637	Druggable Genome	0.945023	0.129344	0.074677	3
SMN1	6606	Druggable Genome	1.74289	0.198307	0.114493	3
GCKR	2646	Druggable Genome	1.25099	0.245953	0.142001	3
RAPGEF5	9771	Druggable Genome	1.06792	0.253049	0.146098	3
RAPGEF1	2889	Druggable Genome	1.27942	0.336812	0.194458	3
GUCA1B	2979	Druggable Genome	0.920231	0.581514	0.335737	3
HRG	3273	Druggable Genome	0.984116	0.29839	0.172276	3
HSPB2	3316	Druggable Genome	1.13216	0.211547	0.122137	3
HSPCA	3320	Druggable Genome	0.950743	0.22704	0.131082	3
HSPCB	3326	Druggable Genome	0.921446	0.217962	0.12584	3
IGFBP3	3486	Druggable Genome	0.809672	0.235119	0.135746	3
IQGAP1	8826	Druggable Genome	0.856539	0.301231	0.173916	3
IQGAP2	10788	Druggable Genome	1.01897	0.304618	0.175871	3
ITSN1	6453	Druggable Genome	1.45414	0.235873	0.136181	3
KNG1	3827	Druggable Genome	1.25024	0.341017	0.196886	3
NALP12	91662	Druggable Genome	1.19585	0.424149	0.244883	3
RAPGEF6	51735	Druggable Genome	1.3386	0.279385	0.161303	3
PPP1R9B	84687	Druggable Genome	0.930518	0.24965	0.144136	3
PPP2R3A	5523	Druggable Genome	0.886605	0.149284	0.086189	3
PRKAR1B	5575	Druggable Genome	1.30995	0.378853	0.218731	3
PSAP	5660	Druggable Genome	1.20814	0.079441	0.0458653	3
RASAL1	8437	Druggable Genome	0.68637	0.140931	0.0813664	3
RASGRP1	10125	Druggable Genome	1.11975	0.169225	0.0977022	3
RASGRP2	10235	Druggable Genome	1.21762	0.376627	0.217446	3
RASGRP4	115727	Druggable Genome	1.18558	0.3247	0.187466	3
RFC1	5981	Druggable Genome	1.26302	0.399026	0.230378	3
RIN1	9610	Druggable Genome	1.25448	0.509596	0.294215	3
S100B	6285	Druggable Genome	1.12656	0.175034	0.101056	3
SAG	6295	Druggable Genome	1.01497	0.110045	0.0635346	3
SERPINA1	5265	Druggable Genome	1.06985	0.0924236	0.0533608	3
SERPINA6	866	Druggable Genome	1.23914	0.0968551	0.0559193	3
SERPINA7	6906	Druggable Genome	0.890797	0.080628	0.0465506	3
SERPINB6	5269	Druggable Genome	1.0766	0.122222	0.0705649	3
SERPINB9	5272	Druggable Genome	1.04763	0.116852	0.0674648	3
SERPINC1	462	Druggable Genome	1.0174	0.109919	0.0634618	3
SERPIND1	3053	Druggable Genome	1.07867	0.501124	0.289324	3
SERPINE2	5270	Druggable Genome	1.16599	0.196375	0.113377	3
SERPINF2	5345	Druggable Genome	1.15372	0.205895	0.118873	3
SERPINH1	871	Druggable Genome	1.07935	0.0921606	0.0532089	3
SET	6418	Druggable Genome	1.2071	0.12894	0.0744436	3
SFN	2810	Druggable Genome	1.14979	0.162054	0.093562	3
SGNE1	6447	Druggable Genome	0.839566	0.0777102	0.044866	3
SIPA1	6494	Druggable Genome	1.23548	0.209368	0.120879	3
SOS1	6654	Druggable Genome	1.0297	0.254191	0.146757	3
SPEC1	56882	Druggable Genome	1.01392	0.155514	0.0897858	3
TSC2	7249	Druggable Genome	1.08092	0.335068	0.193451	3
VAV2	7410	Druggable Genome	0.839553	0.090936	0.0525019	3
WASL	8976	Druggable Genome	1.03716	0.0411726	0.023771	3
EIF2B2	8892	Druggable Genome	0.982127	0.144932	0.0836763	3
GRLF1	2909	Druggable Genome	1.02623	0.206538	0.119245	3
PTTG1	9232	Druggable Genome	1.11009	0.0365746	0.0211163	3
TWIST1	7291	Druggable Genome	1.01124	0.136073	0.0785619	3
VAV1	7409	Druggable Genome	1.09379	0.0640761	0.0369944	3
ZFHX1B	9839	Druggable Genome	0.819343	0.064111	0.0370145	3
AATF	26574	Druggable Genome	1.03455	0.0921167	0.0531836	3
ABT1	29777	Druggable Genome	1.13153	0.119032	0.0687234	3
AF5Q31	27125	Druggable Genome	1.09408	0.0371838	0.0214681	3
ALF	11036	Druggable Genome	0.995337	0.100808	0.0582017	3
ALX3	257	Druggable Genome	1.01754	0.140852	0.0813209	3
ALX4	60529	Druggable Genome	1.07334	0.0605052	0.0349327	3
ARX	170302	Druggable Genome	1.33296	0.0750036	0.0433034	3
ASCL1	429	Druggable Genome	1.01482	0.0638318	0.0368533	3
ASH1L	55870	Druggable Genome	1.17551	0.204715	0.118192	3
ATBF1	463	Druggable Genome	1.02212	0.0547348	0.0316011	3
ATF1	466	Druggable Genome	1.04641	0.0741657	0.0428196	3
ATF3	467	Druggable Genome	1.27551	0.0398986	0.0230355	3
ATF4	468	Druggable Genome	1.41052	0.0571641	0.0330037	3
ATF5	22809	Druggable Genome	1.00552	0.0259933	0.0150072	3
ATF6	22926	Druggable Genome	1.11824	0.0122696	0.00708384	3
ATF7	11016	Druggable Genome	1.08003	0.122163	0.070531	3
BACH1	571	Druggable Genome	1.19741	0.137833	0.0795776	3
BAPX1	579	Druggable Genome	0.980522	0.173103	0.099941	3
BARX1	56033	Druggable Genome	1.03268	0.125852	0.0726608	3
BATF	10538	Druggable Genome	1.51455	0.180703	0.104329	3
BAZ1B	9031	Druggable Genome	1.51118	0.254064	0.146684	3
BCL6	604	Druggable Genome	0.999397	0.0334094	0.019289	3
BHLHB2	8553	Druggable Genome	1.08698	0.11751	0.0678446	3
BNC1	646	Druggable Genome	0.941404	0.151404	0.0874132	3
BRCA2	675	Druggable Genome	1.03625	0.200978	0.116034	3
BRD8	10902	Druggable Genome	1.16683	0.310439	0.179232	3
BRF1	2972	Druggable Genome	1.42096	0.247524	0.142908	3
BTEB1	687	Druggable Genome	1.5542	0.108243	0.0624939	3
BCLAF1	9774	Druggable Genome	0.687321	0.0629858	0.0363649	3
BTF3L1	690	Druggable Genome	0.871768	0.240099	0.138621	3
BTG1	694	Druggable Genome	0.808754	0.0644101	0.0371872	3
BTG2	7832	Druggable Genome	0.755153	0.0184838	0.0106716	3
CALR	811	Druggable Genome	0.591326	0.290685	0.167827	3
CART1	8092	Druggable Genome	0.707614	0.154606	0.0892617	3
CBFA2T1	862	Druggable Genome	0.631137	0.131691	0.076032	3
CBFA2T2	9139	Druggable Genome	0.582505	0.147413	0.0851089	3
CBFA2T3	863	Druggable Genome	0.849195	0.145315	0.0838979	3
CBFB	865	Druggable Genome	0.660146	0.138045	0.0797001	3
CBX4	8535	Druggable Genome	0.761363	0.0672877	0.0388486	3
CDX1	1044	Druggable Genome	0.823817	0.0403493	0.0232957	3
CDX2	1045	Druggable Genome	0.877223	0.075971	0.0438619	3
CDX4	1046	Druggable Genome	0.780737	0.0996688	0.0575438	3
CEBPA	1050	Druggable Genome	0.882887	0.131655	0.0760109	3
CEBPB	1051	Druggable Genome	0.789637	0.0833898	0.0481451	3
CHES1	1112	Druggable Genome	0.659013	0.069228	0.0399688	3
CITED1	4435	Druggable Genome	0.805721	0.20986	0.121163	3
CITED2	10370	Druggable Genome	0.791197	0.0886114	0.0511598	3
CKN1	1161	Druggable Genome	0.76457	0.155969	0.0900486	3
CNOT3	4849	Druggable Genome	0.893454	0.140966	0.0813868	3
CNOT8	9337	Druggable Genome	0.785472	0.0238733	0.0137833	3
COPEB	1316	Druggable Genome	0.895026	0.0689812	0.0398263	3
CREB1	1385	Druggable Genome	0.74264	0.0644924	0.0372347	3
CREB5	9586	Druggable Genome	0.670501	0.0990045	0.0571603	3
CREBL2	1389	Druggable Genome	0.568711	0.0226175	0.0130582	3
CREG	8804	Druggable Genome	0.883834	0.0827549	0.0477786	3
CREM	1390	Druggable Genome	0.810329	0.019866	0.0114696	3
CRX	1406	Druggable Genome	0.698989	0.0870596	0.0502639	3
CSDA	8531	Druggable Genome	0.913983	0.293062	0.169199	3
CSEN	30818	Druggable Genome	0.89785	0.0532658	0.0307531	3
CTCF	10664	Druggable Genome	0.827659	0.0979884	0.0565736	3
CUTL1	1523	Druggable Genome	0.898154	0.181692	0.1049	3
DBP	1628	Druggable Genome	0.799271	0.0854044	0.0493083	3
DDIT3	1649	Druggable Genome	0.939981	0.126882	0.0732555	3
DEK	7913	Druggable Genome	0.598781	0.156561	0.0903904	3
DLX2	1746	Druggable Genome	0.810577	0.118104	0.0681871	3
DLX3	1747	Druggable Genome	0.692963	0.0392821	0.0226795	3
DLX4	1748	Druggable Genome	0.489135	0.221738	0.128021	3
DLX5	1749	Druggable Genome	0.66305	0.141741	0.0818344	3
DLX6	1750	Druggable Genome	0.944664	0.198986	0.114885	3
DMRT1	1761	Druggable Genome	1.05605	0.157245	0.0907852	3
DMRT2	10655	Druggable Genome	1.00878	0.0422213	0.0243765	3
DMRT3	58524	Druggable Genome	0.900379	0.143754	0.0829964	3
DMTF1	9988	Druggable Genome	0.608873	0.0319002	0.0184176	3
DR1	1810	Druggable Genome	0.82876	0.0912998	0.052712	3
ARID3A	1820	Druggable Genome	0.874948	0.0839176	0.0484498	3
DUX1	26584	Druggable Genome	0.869625	0.063448	0.0366317	3
DUX2	26583	Druggable Genome	0.851577	0.0960898	0.0554775	3
DUX3	26582	Druggable Genome	0.873577	0.126888	0.0732591	3
E2F1	1869	Druggable Genome	1.01775	0.194123	0.112077	3
E4F1	1877	Druggable Genome	1.00808	0.305147	0.176177	3
EDF1	8721	Druggable Genome	1.09884	0.255884	0.147735	3
EGR1	1958	Druggable Genome	0.951931	0.203281	0.117364	3
EGR3	1960	Druggable Genome	0.987624	0.127761	0.073763	3
EGR4	1961	Druggable Genome	0.74888	0.149943	0.0865696	3
EHF	26298	Druggable Genome	0.755568	0.0614812	0.0354962	3
ELF1	1997	Druggable Genome	0.85332	0.0414193	0.0239135	3
ELF2	1998	Druggable Genome	1.02115	0.121482	0.070138	3
ELF3	1999	Druggable Genome	0.801992	0.0867759	0.0501001	3
ELF4	2000	Druggable Genome	1.14957	0.114762	0.0662578	3
ELF5	2001	Druggable Genome	1.1576	0.0819721	0.0473266	3
ELK1	2002	Druggable Genome	1.11509	0.194621	0.112364	3
ELK3	2004	Druggable Genome	1.05727	0.165335	0.095456	3
ELK4	2005	Druggable Genome	1.06308	0.229878	0.13272	3
EMX1	2016	Druggable Genome	0.818568	0.141173	0.0815065	3
EMX2	2018	Druggable Genome	1.04933	0.118541	0.0684394	3
EN1	2019	Druggable Genome	1.03556	0.0938337	0.0541749	3
EN2	2020	Druggable Genome	1.12318	0.143026	0.082576	3
EOMES	8320	Druggable Genome	0.843437	0.187381	0.108184	3
ERF	2077	Druggable Genome	0.932346	0.078388	0.0452573	3
ETS1	2113	Druggable Genome	1.1119	0.445646	0.257294	3
ETS2	2114	Druggable Genome	0.963486	0.213842	0.123462	3
ETV3	2117	Druggable Genome	0.775643	0.301757	0.174219	3
ETV4	2118	Druggable Genome	0.653247	0.17593	0.101573	3
ETV6	2120	Druggable Genome	0.703343	0.154531	0.0892182	3
ETV7	51513	Druggable Genome	0.691079	0.10538	0.0608413	3
EVX1	2128	Druggable Genome	0.857013	0.116938	0.0675144	3
FOXJ2	55810	Druggable Genome	1.07429	0.123273	0.0711718	3
FKHL18	2307	Druggable Genome	0.807386	0.191027	0.110289	3
FOS	2353	Druggable Genome	0.855105	0.0112864	0.00798067	2
FOSL1	8061	Druggable Genome	0.930402	0.139954	0.0808024	3
FOSL2	2355	Druggable Genome	1.07229	0.154512	0.0892078	3
FOXA1	3169	Druggable Genome	1.02374	0.274053	0.158224	3
FOXA2	3170	Druggable Genome	0.991954	0.093559	0.0540163	3
FOXA3	3171	Druggable Genome	1.10556	0.141032	0.0814247	3
FOXB1	27023	Druggable Genome	0.980947	0.119367	0.0689164	3
FOXC1	2296	Druggable Genome	1.03874	0.282396	0.163042	3
FOXC2	2303	Druggable Genome	1.14969	0.200647	0.115843	3
FOXD1	2297	Druggable Genome	0.874096	0.0871758	0.050331	3
FOXD2	2306	Druggable Genome	0.838732	0.110751	0.0639423	3
FOXD3	27022	Druggable Genome	1.03034	0.130266	0.0752088	3
FOXD4	2298	Druggable Genome	0.957347	0.150823	0.087078	3
FOXE1	2304	Druggable Genome	1.00181	0.304612	0.215393	2
FOXE3	2301	Druggable Genome	1.0172	0.196595	0.113504	3
FOXF1	2294	Druggable Genome	0.853137	0.0733453	0.0423459	3
FOXF2	2295	Druggable Genome	0.799117	0.0764685	0.0441491	3
FOXG1B	2290	Druggable Genome	0.965655	0.155336	0.0896833	3
FOXH1	8928	Druggable Genome	1.00869	0.0955381	0.0551589	3
FOXI1	2299	Druggable Genome	1.0532	0.272465	0.157308	3
FOXJ1	2302	Druggable Genome	0.917689	0.132374	0.076426	3
FOXL1	2300	Druggable Genome	0.948287	0.139105	0.0803126	3
FOXL2	668	Druggable Genome	1.0013	0.105737	0.0610473	3
FOXM1	2305	Druggable Genome	0.979302	0.106886	0.0617108	3
FOXN1	8456	Druggable Genome	0.902557	0.19071	0.110106	3
FOXO1A	2308	Druggable Genome	1.05168	0.228662	0.132018	3
FOXO3A	2309	Druggable Genome	0.825293	0.145501	0.0840053	3
FOXP1	27086	Druggable Genome	0.887299	0.149898	0.0865435	3
FOXP2	93986	Druggable Genome	0.85684	0.116182	0.0670777	3
FOXP3	50943	Druggable Genome	1.00728	0.135649	0.0783168	3
GABPA	2551	Druggable Genome	1.13785	0.255714	0.147637	3
GATA1	2623	Druggable Genome	1.13641	0.175533	0.101344	3
GATA2	2624	Druggable Genome	1.07793	0.14623	0.0844261	3
GATA3	2625	Druggable Genome	0.787737	0.192568	0.111179	3
GATA4	2626	Druggable Genome	0.958717	0.305775	0.176539	3
GATA5	140628	Druggable Genome	0.997409	0.162742	0.0939592	3
GBX2	2637	Druggable Genome	1.08806	0.0880121	0.0508138	3
GCM1	8521	Druggable Genome	1.02899	0.265965	0.153555	3
GFI1	2672	Druggable Genome	0.828226	0.209351	0.120869	3
GFI1B	8328	Druggable Genome	0.88058	0.0962812	0.055588	3
GLI	2735	Druggable Genome	1.04105	0.146846	0.0847814	3
GLI2	2736	Druggable Genome	0.892061	0.215471	0.124402	3
GLI3	2737	Druggable Genome	1.22191	0.534684	0.3087	3
GMEB1	10691	Druggable Genome	1.0912	0.167224	0.0965471	3
GSCL	2928	Druggable Genome	1.1059	0.407989	0.235552	3
GTF2A1	2957	Druggable Genome	1.21865	0.346471	0.200035	3
GTF2A2	2958	Druggable Genome	1.08946	0.227912	0.131585	3
GTF2I	2969	Druggable Genome	1.1186	0.271747	0.156893	3
GTF2IRD1	9569	Druggable Genome	0.814027	0.139272	0.0804085	3
GTF3A	2971	Druggable Genome	0.98058	0.129277	0.0746382	3
GTF3C3	9330	Druggable Genome	0.974535	0.166021	0.0958522	3
HAND1	9421	Druggable Genome	0.860665	0.0709462	0.0409608	3
HCFC2	29915	Druggable Genome	1.04142	0.327973	0.189355	3
HCFC1	3054	Druggable Genome	1.13778	0.359707	0.207677	3
HESX1	8820	Druggable Genome	1.17815	0.329798	0.190409	3
HEY1	23462	Druggable Genome	1.23772	0.342201	0.19757	3
HEY2	23493	Druggable Genome	0.931757	0.0327434	0.0189044	3
HEYL	26508	Druggable Genome	1.0243	0.138767	0.080117	3
HHEX	3087	Druggable Genome	1.30996	0.237834	0.137314	3
HIC1	3090	Druggable Genome	0.686039	0.363267	0.209732	3
HIRA	7290	Druggable Genome	0.872497	0.186687	0.107784	3
HIVEP3	59269	Druggable Genome	1.04491	0.229274	0.132371	3
HKR3	3104	Druggable Genome	1.26877	0.287361	0.165908	3
HLX1	3142	Druggable Genome	1.07995	0.322879	0.186414	3
HLXB9	3110	Druggable Genome	0.923683	0.215834	0.124612	3
HMG20A	10363	Druggable Genome	1.03861	0.196044	0.113186	3
HMG20B	10362	Druggable Genome	0.820766	0.38505	0.222308	3
HOXA1	3198	Druggable Genome	1.16459	0.320665	0.185136	3
HOXA10	3206	Druggable Genome	0.771274	0.279755	0.161517	3
HOXA11	3207	Druggable Genome	0.828244	0.0745502	0.0430416	3
HOXA13	3209	Druggable Genome	1.13906	0.151222	0.0873083	3
HOXA2	3199	Druggable Genome	0.897855	0.319511	0.18447	3
HOXA4	3201	Druggable Genome	1.18703	0.243726	0.140715	3
HOXA5	3202	Druggable Genome	0.866607	0.154234	0.0890469	3
HOXA7	3204	Druggable Genome	0.994274	0.236031	0.136272	3
HOXA9	3205	Druggable Genome	1.02262	0.287584	0.166037	3
HOXB1	3211	Druggable Genome	0.977247	0.176539	0.101925	3
HOXB13	10481	Druggable Genome	0.964325	0.215397	0.124359	3
HOXB2	3212	Druggable Genome	0.856946	0.186268	0.107542	3
HOXB3	3213	Druggable Genome	1.11406	0.209343	0.120864	3
HOXB5	3215	Druggable Genome	0.883438	0.16408	0.0947314	3
HOXB6	3216	Druggable Genome	0.679134	0.194566	0.112333	3
HOXB7	3217	Druggable Genome	0.905544	0.119774	0.0691517	3
HOXC10	3226	Druggable Genome	0.832705	0.270828	0.156363	3
HOXC11	3227	Druggable Genome	1.17641	0.159429	0.0920465	3
HOXC13	3229	Druggable Genome	1.02128	0.160827	0.0928538	3
HOXC4	3221	Druggable Genome	0.950793	0.144526	0.0834421	3
HOXC5	3222	Druggable Genome	1.2168	0.172912	0.0998307	3
HOXC6	3223	Druggable Genome	0.825343	0.108085	0.0624027	3
HOXC9	3225	Druggable Genome	0.899778	0.124225	0.0717212	3
HOXD10	3236	Druggable Genome	0.785508	0.0479761	0.027699	3
HOXD11	3237	Druggable Genome	1.06046	0.152078	0.0878026	3
HOXD12	3238	Druggable Genome	0.961694	0.0969884	0.0559963	3
HOXD13	3239	Druggable Genome	0.980315	0.211081	0.121868	3
HOXD4	3233	Druggable Genome	0.957336	0.115285	0.0665596	3
HOXD8	3234	Druggable Genome	0.868872	0.192445	0.111108	3
HOXD9	3235	Druggable Genome	1.14361	0.167799	0.0968788	3
HR	55806	Druggable Genome	1.15996	0.164346	0.0948851	3
HSBP1	3281	Druggable Genome	0.840664	0.275386	0.158994	3
HSF1	3297	Druggable Genome	1.13056	0.234154	0.135189	3
HSF2	3298	Druggable Genome	0.832308	0.121093	0.069913	3
HSF4	3299	Druggable Genome	0.986041	0.0575134	0.0332054	3
HSFY1	86614	Druggable Genome	0.666419	0.102072	0.0589315	3
HSGT1	11319	Druggable Genome	1.06862	0.0699068	0.0403607	3
HTATIP2	10553	Druggable Genome	0.914317	0.110911	0.0640343	3
ICSBP1	3394	Druggable Genome	1.00293	0.263218	0.151969	3
ID3	3399	Druggable Genome	1.02727	0.166036	0.095861	3
ID4	3400	Druggable Genome	1.06352	0.181376	0.104718	3
IFI16	3428	Druggable Genome	1.07836	0.12072	0.0696977	3
FOXK2	3607	Druggable Genome	0.873301	0.0220367	0.0127229	3
ILF3	3609	Druggable Genome	0.892818	0.0502925	0.0290364	3
IPF1	3651	Druggable Genome	0.99491	0.215576	0.124463	3
IRF1	3659	Druggable Genome	1.02286	0.171971	0.0992875	3
IRF2	3660	Druggable Genome	1.1261	0.0216875	0.0125213	3
IRF3	3661	Druggable Genome	0.85283	0.0391696	0.0226146	3
IRF4	3662	Druggable Genome	0.741935	0.129795	0.0749372	3
IRF5	3663	Druggable Genome	0.890658	0.0376616	0.0217439	3
IRF6	3664	Druggable Genome	1.03053	0.153252	0.0884804	3
IRF7	3665	Druggable Genome	1.02902	0.255758	0.147662	3
IRX4	50805	Druggable Genome	1.02593	0.180296	0.104094	3
ISGF3G	10379	Druggable Genome	0.723072	0.0563517	0.0325346	3
ISL2	64843	Druggable Genome	0.933633	0.0938003	0.0541556	3
JUN	3725	Druggable Genome	1.00263	0.212636	0.122765	3
JUNB	3726	Druggable Genome	0.839111	0.201999	0.116624	3
JUND	3727	Druggable Genome	0.816139	0.0582093	0.0336072	3
KLF1	10661	Druggable Genome	0.902767	0.120154	0.0693712	3
KLF12	11278	Druggable Genome	0.810719	0.117159	0.0676418	3
KLF13	51621	Druggable Genome	0.899989	0.101551	0.0586305	3
KLF2	10365	Druggable Genome	1.02274	0.122663	0.0708194	3
KLF3	51274	Druggable Genome	0.954504	0.248695	0.143584	3
KLF4	9314	Druggable Genome	0.977131	0.142701	0.0823886	3
KLF5	688	Druggable Genome	0.994095	0.314481	0.181566	3
KLF7	8609	Druggable Genome	0.933066	0.0423798	0.024468	3
LBX1	10660	Druggable Genome	0.829879	0.0693671	0.0400491	3
LDB1	8861	Druggable Genome	0.880551	0.147769	0.0853144	3
LDB2	9079	Druggable Genome	0.915678	0.105279	0.0607826	3
LHX3	8022	Druggable Genome	0.82715	0.0643366	0.0371448	3
LHX4	89884	Druggable Genome	0.848138	0.0948857	0.0547823	3
LHX5	64211	Druggable Genome	0.886192	0.0697279	0.0402574	3
LHX6	26468	Druggable Genome	1.09317	0.207599	0.119857	3
LMX1A	4009	Druggable Genome	1.23782	0.0778849	0.0449669	3
LMX1B	4010	Druggable Genome	1.05073	0.0492382	0.0284277	3
LZTS1	11178	Druggable Genome	0.722276	0.239017	0.137996	3
MAD	4084	Druggable Genome	0.986452	0.0420833	0.0242968	3
SMAD3	4088	Druggable Genome	1.09536	0.0977549	0.0564388	3
SMAD4	4089	Druggable Genome	0.794487	0.138068	0.0797136	3
MAF	4094	Druggable Genome	0.951418	0.0546105	0.0315294	3
MAFG	4097	Druggable Genome	0.881332	0.110268	0.0636632	3
MAFK	7975	Druggable Genome	0.967783	0.232157	0.134036	3
MBD1	4152	Druggable Genome	1.11142	0.160048	0.0924039	3
MBD2	8932	Druggable Genome	0.799448	0.060111	0.0347051	3
MDS1	4197	Druggable Genome	0.909845	0.0235483	0.0135956	3
MECP2	4204	Druggable Genome	0.781156	0.106397	0.0614285	3
MEF2A	4205	Druggable Genome	0.764557	0.333674	0.192647	3
MEF2B	4207	Druggable Genome	0.948727	0.126067	0.072785	3
MEF2C	4208	Druggable Genome	1.02781	0.110526	0.063812	3
MEF2D	4209	Druggable Genome	0.975189	0.264408	0.152656	3
MEIS2	4212	Druggable Genome	1.12288	0.248005	0.143185	3
MEOX1	4222	Druggable Genome	0.951148	0.0704502	0.0406745	3
MEOX2	4223	Druggable Genome	1.21167	0.252909	0.146017	3
MITF	4286	Druggable Genome	1.17797	0.049893	0.0288058	3
MIXL1	83881	Druggable Genome	1.07721	0.0793654	0.0458217	3
MLL	4297	Druggable Genome	0.945014	0.0321561	0.0185653	3
MLL4	9757	Druggable Genome	1.05786	0.121598	0.0702047	3
MLLT10	8028	Druggable Genome	1.01524	0.125697	0.072571	3
MLLT7	4303	Druggable Genome	1.20146	0.016288	0.00940385	3
MNT	4335	Druggable Genome	1.09539	0.267679	0.154545	3
MORF4	10934	Druggable Genome	1.39365	0.196039	0.113183	3
MSC	9242	Druggable Genome	1.25061	0.127771	0.0737688	3
MSX1	4487	Druggable Genome	1.03857	0.0295476	0.0170593	3
MSX2	4488	Druggable Genome	1.07016	0.173278	0.100042	3
MTA2	9219	Druggable Genome	0.939044	0.125774	0.0726159	3
MTERF	7978	Druggable Genome	1.07417	0.12586	0.0726651	3
MTF1	4520	Druggable Genome	1.18881	0.151288	0.087346	3
MXD4	10608	Druggable Genome	1.04891	0.144875	0.0836438	3
MXI1	4601	Druggable Genome	1.33508	0.11618	0.0670766	3
MYB	4602	Druggable Genome	0.933967	0.301811	0.174251	3
MYBL1	4603	Druggable Genome	1.32959	0.170899	0.0986688	3
MYBL2	4605	Druggable Genome	1.01137	0.0672269	0.0388135	3
MYC	4609	Druggable Genome	1.05751	0.0640249	0.0369648	3
MYCL1	4610	Druggable Genome	0.931543	0.149451	0.0862856	3
MYCL2	4611	Druggable Genome	1.08556	0.0493013	0.0284641	3
MYCN	4613	Druggable Genome	1.22583	0.14082	0.0813026	3
MYF5	4617	Druggable Genome	1.1888	0.0744661	0.042993	3
MYF6	4618	Druggable Genome	0.999352	0.11394	0.0657835	3
MYOD1	4654	Druggable Genome	1.189	0.0550919	0.0318073	3
MYOG	4656	Druggable Genome	0.990619	0.248864	0.143682	3
MYT1	4661	Druggable Genome	1.18496	0.143161	0.0826539	3
MYT1L	23040	Druggable Genome	1.27182	0.0672194	0.0388091	3
NAB2	4665	Druggable Genome	0.830969	0.0692879	0.0400034	3
NANOG	79923	Druggable Genome	1.0332	0.124278	0.0717521	3
NCOA4	8031	Druggable Genome	0.898505	0.210253	0.12139	3
NCOR1	9611	Druggable Genome	1.22593	0.235427	0.135924	3
NCOR2	9612	Druggable Genome	1.25041	0.0869085	0.0501767	3
NEUROD1	4760	Druggable Genome	1.05692	0.0417696	0.0241157	3
NFAT5	10725	Druggable Genome	1.16531	0.146231	0.0844267	3
NFATC1	4772	Druggable Genome	1.1739	0.188402	0.108774	3
NFATC2	4773	Druggable Genome	1.2235	0.204182	0.117885	3
NFATC3	4775	Druggable Genome	1.15843	0.112524	0.0649655	3
NFATC4	4776	Druggable Genome	1.39939	0.160626	0.0927377	3
NFE2	4778	Druggable Genome	1.18711	0.259122	0.149604	3
NFE2L1	4779	Druggable Genome	0.941463	0.0348736	0.0201342	3
NFE2L2	4780	Druggable Genome	0.767345	0.0168775	0.00974422	3
NFE2L3	9603	Druggable Genome	1.12198	0.0672398	0.0388209	3
NFIA	4774	Druggable Genome	1.18243	0.0327321	0.0188979	3
NFIB	4781	Druggable Genome	1.07159	0.190601	0.110044	3
NFIC	4782	Druggable Genome	1.05898	0.125441	0.0724235	3
NFIL3	4783	Druggable Genome	1.22536	0.11161	0.0644378	3
NFIX	4784	Druggable Genome	1.04528	0.13899	0.080246	3
NFKB1	4790	Druggable Genome	1.01884	0.0798084	0.0460774	3
NFKB2	4791	Druggable Genome	1.1712	0.237469	0.137103	3
NFKBIL2	4796	Druggable Genome	1.2862	0.170376	0.0983664	3
NFYA	4800	Druggable Genome	1.19057	0.121296	0.0700302	3
NFYB	4801	Druggable Genome	1.13219	0.16024	0.0925144	3
NFYC	4802	Druggable Genome	1.20108	0.100948	0.0582825	3
NKX2-2	4821	Druggable Genome	1.03166	0.0972879	0.0561692	3
NKX2-3	159296	Druggable Genome	0.972837	0.0833253	0.0481079	3
NKX2-5	1482	Druggable Genome	1.27978	0.100784	0.0581874	3
NKX2-8	26257	Druggable Genome	0.967057	0.2532	0.146185	3
NKX3-1	4824	Druggable Genome	1.37471	0.128509	0.0741944	3
NKX6-1	4825	Druggable Genome	1.07943	0.0750068	0.0433052	3
NKX6-2	84504	Druggable Genome	1.28968	0.12175	0.0702925	3
NMI	9111	Druggable Genome	1.00434	0.0697453	0.0402674	3
NRF1	4899	Druggable Genome	1.23163	0.139486	0.0805322	3
NRIP1	8204	Druggable Genome	1.34562	0.092878	0.0536231	3
NRL	4901	Druggable Genome	1.22459	0.114182	0.0659233	3
NSEP1	4904	Druggable Genome	1.10922	0.174956	0.101011	3
ONECUT1	3175	Druggable Genome	1.17869	0.163636	0.0944756	3
ONECUT2	9480	Druggable Genome	1.07281	0.134737	0.0777903	3
OTX1	5013	Druggable Genome	1.1356	0.148901	0.0859678	3
P66BETA	57459	Druggable Genome	0.903408	0.0901124	0.0520264	3
PAWR	5074	Druggable Genome	0.801778	0.0440153	0.0254122	3
PAX3	5077	Druggable Genome	1.00493	0.0752876	0.0434674	3
PAX4	5078	Druggable Genome	1.02912	0.0150583	0.00869396	3
PAX7	5081	Druggable Genome	0.948158	0.0691368	0.0399161	3
PBXIP1	57326	Druggable Genome	1.05479	0.204342	0.117977	3
PC4	10923	Druggable Genome	1.0985	0.0840472	0.0485247	3
PFDN1	5201	Druggable Genome	0.866066	0.120632	0.0696468	3
PFDN5	5204	Druggable Genome	1.09895	0.0282976	0.0163376	3
PHF1	5252	Druggable Genome	1.03397	0.0698904	0.0403512	3
PHOX2A	401	Druggable Genome	1.12307	0.254619	0.147004	3
PHOX2B	8929	Druggable Genome	1.37492	0.460444	0.265838	3
PHTF1	10745	Druggable Genome	1.3284	0.0942394	0.0544091	3
PIAS3	10401	Druggable Genome	1.23766	0.349787	0.20195	3
PIAS4	51588	Druggable Genome	1.39046	0.31729	0.183187	3
PIR	8544	Druggable Genome	1.19473	0.30292	0.174891	3
PITX1	5307	Druggable Genome	0.977906	0.310428	0.179226	3
PITX2	5308	Druggable Genome	1.41467	0.140371	0.0810432	3
PITX3	5309	Druggable Genome	0.982224	0.686705	0.396469	3
PKNOX1	5316	Druggable Genome	1.13123	0.0945493	0.0545881	3
PLAG1	5324	Druggable Genome	1.00453	0.0854974	0.0493619	3
PLAGL2	5326	Druggable Genome	0.915342	0.14686	0.0847897	3
JARID1B	10765	Druggable Genome	1.25131	0.0906362	0.0523288	3
POU1F1	5449	Druggable Genome	1.32384	0.176419	0.101856	3
POU2AF1	5450	Druggable Genome	1.03763	0.0325879	0.0188146	3
POU2F1	5451	Druggable Genome	1.11456	0.00612454	0.00353602	3
POU2F2	5452	Druggable Genome	1.31961	0.207145	0.119595	3
POU2F3	25833	Druggable Genome	1.32101	0.126543	0.0730596	3
POU3F1	5453	Druggable Genome	1.53641	0.162923	0.0940635	3
POU3F2	5454	Druggable Genome	1.4273	0.165255	0.0954099	3
POU3F3	5455	Druggable Genome	1.06483	0.0983357	0.0567742	3
POU3F4	5456	Druggable Genome	1.225	0.0834737	0.0481936	3
POU4F1	5457	Druggable Genome	1.06492	0.317313	0.1832	3
POU4F3	5459	Druggable Genome	1.0653	0.0410119	0.0236782	3
PPARGC1A	10891	Druggable Genome	1.0844	0.0518974	0.029963	3
PRDM1	639	Druggable Genome	1.10464	0.0590444	0.0340893	3
PRDM16	63976	Druggable Genome	1.39259	0.166869	0.0963416	3
PRDM2	7799	Druggable Genome	1.23055	0.129362	0.0746873	3
PRDM4	11108	Druggable Genome	1.53269	0.10909	0.0629831	3
PROP1	5626	Druggable Genome	1.53381	0.0505685	0.0291957	3
PRRX1	5396	Druggable Genome	1.20527	0.241883	0.139651	3
PRRX2	51450	Druggable Genome	0.86905	0.0386585	0.0223195	3
PURA	5813	Druggable Genome	1.22555	0.0727757	0.0420171	3
RB1	5925	Druggable Genome	1.03717	0.127132	0.0733995	3
RBAK	57786	Druggable Genome	1.17573	0.227141	0.13114	3
ARID4A	5926	Druggable Genome	1.30448	0.256817	0.148273	3
JARID1A	5927	Druggable Genome	1.33428	0.311077	0.1796	3
RELB	5971	Druggable Genome	1.34088	0.196262	0.113312	3
RERE	473	Druggable Genome	1.41068	0.0603011	0.0348149	3
REST	5978	Druggable Genome	1.54929	0.178171	0.102867	3
RFX1	5989	Druggable Genome	1.23723	0.159541	0.0921108	3
RFX2	5990	Druggable Genome	1.02464	0.16204	0.0935537	3
RFX3	5991	Druggable Genome	0.871088	0.0887385	0.0512332	3
RFX5	5993	Druggable Genome	0.904162	0.179421	0.103589	3
RFXANK	8625	Druggable Genome	1.16767	0.298701	0.172455	3
RFXAP	5994	Druggable Genome	1.05994	0.25194	0.145458	3
RLF	6018	Druggable Genome	1.22296	0.103307	0.0596444	3
RREB1	6239	Druggable Genome	1.0792	0.222598	0.128517	3
RUNX1	861	Druggable Genome	1.15722	0.0845984	0.0488429	3
RUNX2	860	Druggable Genome	1.46764	0.0362711	0.0209411	3
SAP18	10284	Druggable Genome	0.896867	0.0586068	0.0338366	3
SAP30	8819	Druggable Genome	0.989358	0.0317731	0.0183442	3
SCML1	6322	Druggable Genome	1.06543	0.0676153	0.0390377	3
SHOX	6473	Druggable Genome	1.03762	0.0534898	0.0308824	3
SHOX2	6474	Druggable Genome	1.28549	0.0851315	0.0491507	3
SIX1	6495	Druggable Genome	1.16471	0.103315	0.0596487	3
SIX2	10736	Druggable Genome	1.29047	0.126547	0.0730621	3
SIX3	6496	Druggable Genome	0.955021	0.101192	0.0584232	3
SIX4	51804	Druggable Genome	1.15602	0.0827214	0.0477592	3
SIX6	4990	Druggable Genome	1.27831	0.0942731	0.0544286	3
SLC40A1	30061	Druggable Genome	1.16412	0.101944	0.0588573	3
SMARCD2	6603	Druggable Genome	1.04063	0.0521956	0.0301351	3
SMARCD3	6604	Druggable Genome	1.01273	0.0887682	0.0512504	3
SMARCE1	6605	Druggable Genome	0.951039	0.0617167	0.0356322	3
ARID1A	8289	Druggable Genome	0.981977	0.180104	0.103983	3
SNAPC2	6618	Druggable Genome	1.14377	0.156104	0.0901268	3
SNFT	55509	Druggable Genome	1.06372	0.140376	0.0810463	3
SKIIP	22938	Druggable Genome	1.20782	0.102862	0.0593874	3
SOX10	6663	Druggable Genome	1.38839	0.149939	0.0865672	3
SOX15	6665	Druggable Genome	1.20543	0.166702	0.0962456	3
SOX18	54345	Druggable Genome	0.982742	0.201903	0.116569	3
SOX2	6657	Druggable Genome	0.990074	0.177531	0.102498	3
SOX4	6659	Druggable Genome	0.972901	0.109605	0.0632804	3
SOX8	30812	Druggable Genome	0.728277	0.162467	0.0938004	3
SOX9	6662	Druggable Genome	0.944883	0.0480665	0.0277512	3
SP1	6667	Druggable Genome	0.823938	0.132889	0.0767234	3
SP140	11262	Druggable Genome	1.04598	0.135936	0.0784825	3
SP3	6670	Druggable Genome	0.884227	0.0940008	0.0542714	3
SP4	6671	Druggable Genome	0.941521	0.0625744	0.0361274	3
SPDEF	25803	Druggable Genome	1.33747	0.0929826	0.0536835	3
SPI1	6688	Druggable Genome	1.30125	0.515322	0.297521	3
SPIB	6689	Druggable Genome	1.27469	0.497422	0.287187	3
SREBF1	6720	Druggable Genome	1.41616	0.702945	0.405845	3
SRF	6722	Druggable Genome	1.28621	0.356346	0.205737	3
SRY	6736	Druggable Genome	1.27741	0.437591	0.252643	3
SSX1	6756	Druggable Genome	1.05494	0.337296	0.194738	3
SUFU	51684	Druggable Genome	1.25637	0.536264	0.309612	3
SUPT4H1	6827	Druggable Genome	1.11569	0.403131	0.232748	3
T	6862	Druggable Genome	0.952889	0.0833928	0.0481469	3
TADA2L	6871	Druggable Genome	0.906677	0.284397	0.164197	3
TADA3L	10474	Druggable Genome	1.37058	0.34624	0.199902	3
TAF10	6881	Druggable Genome	1.38609	0.421224	0.243194	3
TAF11	6882	Druggable Genome	1.25527	0.363355	0.209783	3
TAF12	6883	Druggable Genome	1.39847	0.488183	0.281853	3
TAF1B	9014	Druggable Genome	1.38145	0.418901	0.241852	3
TAF4B	6875	Druggable Genome	1.37359	0.401831	0.231997	3
TAF5	6877	Druggable Genome	1.44996	0.541041	0.31237	3
TAF5L	27097	Druggable Genome	1.09068	0.424592	0.245138	3
TAF6	6878	Druggable Genome	1.06116	0.263431	0.152092	3
TAF6L	10629	Druggable Genome	1.01731	0.190528	0.110001	3
TAF7	6879	Druggable Genome	1.2663	0.0975382	0.0563137	3
TAF7L	54457	Druggable Genome	1.43038	0.304388	0.175738	3
TAF9	6880	Druggable Genome	1.52611	0.190402	0.109929	3
TARDBP	23435	Druggable Genome	1.11552	0.319585	0.184512	3
TBP	6908	Druggable Genome	1.48263	0.493252	0.284779	3
TBPL1	9519	Druggable Genome	1.24827	0.444156	0.256433	3
TBR1	10716	Druggable Genome	1.28454	0.306772	0.177115	3
TBX19	9095	Druggable Genome	1.22136	0.317703	0.183426	3
TBX2	6909	Druggable Genome	1.23708	0.792666	0.457646	3
TBX21	30009	Druggable Genome	1.20095	0.383305	0.221301	3
TBX22	50945	Druggable Genome	0.810357	0.115027	0.0664108	3
TBX3	6926	Druggable Genome	1.14304	0.115922	0.0669276	3
TBX4	9496	Druggable Genome	0.965393	0.193663	0.111811	3
TBX5	6910	Druggable Genome	1.46651	0.345461	0.199452	3
TBX6	6911	Druggable Genome	1.37457	0.325948	0.188186	3
TCEA1	6917	Druggable Genome	1.45944	0.363777	0.210027	3
TCEA2	6919	Druggable Genome	1.37948	0.351689	0.203048	3
TCEA3	6920	Druggable Genome	1.31799	0.549626	0.317327	3
TCEB3	6924	Druggable Genome	1.62947	0.584354	0.337377	3
TCERG1	10915	Druggable Genome	1.20591	0.303861	0.175434	3
TCF1	6927	Druggable Genome	1.00379	0.28495	0.164516	3
TCF12	6938	Druggable Genome	1.09471	0.183901	0.106175	3
TCF15	6939	Druggable Genome	1.23933	0.208228	0.12022	3
TCF2	6928	Druggable Genome	1.25187	0.269931	0.155844	3
TCF20	6942	Druggable Genome	1.30564	0.283339	0.163586	3
TCF21	6943	Druggable Genome	1.46256	0.389119	0.224658	3
TCF3	6929	Druggable Genome	1.13644	0.3298	0.19041	3
TCF4	6925	Druggable Genome	1.25931	0.598608	0.345607	3
TCF7	6932	Druggable Genome	1.62531	0.707052	0.408217	3
TCF7L1	83439	Druggable Genome	0.76008	0.58961	0.340411	3
TCF8	6935	Druggable Genome	1.22435	0.127836	0.0738059	3
TCFL1	6944	Druggable Genome	1.42002	0.193997	0.112004	3
TCFL4	6945	Druggable Genome	1.44234	0.39335	0.227101	3
TEAD1	7003	Druggable Genome	1.28017	0.259754	0.149969	3
TEAD3	7005	Druggable Genome	1.36529	0.603201	0.348258	3
TFAM	7019	Druggable Genome	1.2803	0.368155	0.212554	3
TFAP2A	7020	Druggable Genome	1.63884	0.380608	0.219744	3
TFAP2B	7021	Druggable Genome	1.31728	0.43313	0.250068	3
TFAP2BL1	83741	Druggable Genome	1.35496	0.313891	0.181225	3
TFAP2C	7022	Druggable Genome	1.43187	0.425136	0.245452	3
TFAP4	7023	Druggable Genome	1.07999	0.269863	0.155806	3
TFCP2	7024	Druggable Genome	1.17771	0.470897	0.271873	3
TFDP1	7027	Druggable Genome	1.16788	0.350274	0.202231	3
TFDP2	7029	Druggable Genome	1.11481	0.291142	0.168091	3
TFE3	7030	Druggable Genome	1.44447	0.736958	0.425483	3
TFEB	7942	Druggable Genome	1.28977	0.517553	0.29881	3
TFEC	22797	Druggable Genome	1.32865	0.462026	0.266751	3
TGIF	7050	Druggable Genome	1.14528	0.417986	0.241324	3
TGIF2	60436	Druggable Genome	1.16972	0.364762	0.210596	3
TGIF2LX	90316	Druggable Genome	1.1435	0.32676	0.188655	3
TGIF2LY	90655	Druggable Genome	1.07778	0.201471	0.142462	2
TIAL1	7073	Druggable Genome	0.819109	0.840089	0.485026	3
TIEG	7071	Druggable Genome	1.05628	0.39036	0.276026	2
TIEG2	8462	Druggable Genome	0.953363	0.420772	0.242933	3
TITF1	7080	Druggable Genome	1.11878	0.265099	0.187453	2
TLX1	3195	Druggable Genome	0.830322	0.423041	0.244243	3
TLX2	3196	Druggable Genome	1.13649	0.572589	0.330584	3
TMF1	7110	Druggable Genome	0.825767	0.372828	0.215253	3
TP53BP1	7158	Druggable Genome	1.17338	0.570595	0.329433	3
TP73	7161	Druggable Genome	0.90104	0.261001	0.150689	3
TP73L	8626	Druggable Genome	1.03614	0.150388	0.0868267	3
TRERF1	55809	Druggable Genome	1.07082	0.051206	0.0295638	3
TRIP11	9321	Druggable Genome	1.07689	0.0475735	0.0274666	3
TRPS1	7227	Druggable Genome	1.16334	0.130522	0.0753568	3
TGFB1I4	8848	Druggable Genome	1.06183	0.0514987	0.0297328	3
TTF1	7270	Druggable Genome	0.960381	0.091228	0.0526705	3
TWIST2	117581	Druggable Genome	0.97922	0.138535	0.0799831	3
TZFP	27033	Druggable Genome	1.03303	0.225031	0.129922	3
UBTF	7343	Druggable Genome	1.25503	0.309629	0.178765	3
USF1	7391	Druggable Genome	1.49772	0.328804	0.189835	3
USF2	7392	Druggable Genome	1.00846	0.0078254	0.00451802	3
UTF1	8433	Druggable Genome	0.945802	0.0748439	0.0432111	3
VAX2	25806	Druggable Genome	0.941693	0.229329	0.132403	3
VENTX2	27287	Druggable Genome	0.865035	0.0245567	0.0141779	3
VSX1	30813	Druggable Genome	1.04409	0.35594	0.205502	3
WT1	7490	Druggable Genome	1.06348	0.0404486	0.023353	3
YY1	7528	Druggable Genome	1.01051	0.183341	0.105852	3
ZFP36L1	677	Druggable Genome	0.951342	0.159557	0.0921203	3
ZFP37	7539	Druggable Genome	1.06821	0.226555	0.130802	3
ZFP67	51043	Druggable Genome	0.72161	0.142022	0.0819967	3
ZFP95	23660	Druggable Genome	1.05324	0.0827976	0.0478032	3
ZFX	7543	Druggable Genome	0.974085	0.0329954	0.0190499	3
ZFY	7544	Druggable Genome	1.23119	0.0884905	0.05109	3
ZHX1	11244	Druggable Genome	0.89996	0.0328223	0.01895	3
ZHX2	22882	Druggable Genome	1.08293	0.249414	0.144	3
ZIC1	7545	Druggable Genome	1.21278	0.206317	0.119117	3
ZNF136	7695	Druggable Genome	1.0016	0.0486514	0.0280889	3
ZNF143	7702	Druggable Genome	1.04777	0.0606705	0.0350281	3
ZBTB16	7704	Druggable Genome	0.73364	0.0419305	0.0242086	3
ZNF148	7707	Druggable Genome	0.958553	0.0186939	0.0107929	3
ZNF161	7716	Druggable Genome	0.870963	0.117041	0.0675736	3
ZNF174	7727	Druggable Genome	0.89411	0.110095	0.0635631	3
ZNF197	10168	Druggable Genome	0.858917	0.0956614	0.0552301	3
ZNF24	7572	Druggable Genome	0.525133	0.240722	0.138981	3
ZNF281	23528	Druggable Genome	0.835398	0.0428376	0.0247323	3
ZNF33A	7581	Druggable Genome	0.829994	0.130417	0.0752965	3
ZNF35	7584	Druggable Genome	1.02892	0.179855	0.103839	3
ZNF354A	6940	Druggable Genome	0.88248	0.0627972	0.036256	3
ZNF398	57541	Druggable Genome	0.881717	0.0569468	0.0328782	3
ZNF42	7593	Druggable Genome	0.81341	0.136212	0.078642	3
ZNF45	7596	Druggable Genome	0.897586	0.0277633	0.0160291	3
ZNF83	55769	Druggable Genome	0.837237	0.0764343	0.0441294	3
ZNF85	7639	Druggable Genome	0.97728	0.0711635	0.0410863	3
ZNF9	7555	Druggable Genome	0.84878	0.113693	0.0656404	3
ZNFN1A3	22806	Druggable Genome	0.935275	0.108266	0.0625073	3
AIRE	326	Druggable Genome	0.720587	0.282617	0.163169	3
CREB3	10488	Druggable Genome	1.01699	0.051341	0.0296418	3
HTATSF1	27336	Druggable Genome	1.11486	0.206827	0.119412	3
RRN3	54700	Druggable Genome	0.981057	0.161878	0.0934602	3
TCEAL1	9338	Druggable Genome	1.08831	0.189936	0.109659	3
BRF2	55290	Druggable Genome	0.847671	0.195572	0.112913	3
CUGBP1	10658	Druggable Genome	0.627595	0.0242991	0.0140291	3
DENR	8562	Druggable Genome	0.740455	0.0255124	0.0147296	3
EEF1A2	1917	Druggable Genome	0.847118	0.120398	0.0695121	3
EEF1B2	1933	Druggable Genome	0.847126	0.100439	0.0579883	3
EIF1AY	9086	Druggable Genome	0.88393	0.0284475	0.0164241	3
EIF2B4	8890	Druggable Genome	0.942654	0.0419254	0.0242056	3
EIF2B5	8893	Druggable Genome	0.900059	0.216111	0.124772	3
EIF3S1	8669	Druggable Genome	0.837116	0.0665075	0.0383981	3
EIF3S2	8668	Druggable Genome	1.01327	0.163762	0.0945481	3
EIF3S3	8667	Druggable Genome	0.744347	0.0557458	0.0321849	3
EIF3S4	8666	Druggable Genome	0.862588	0.0947431	0.0546999	3
EIF3S5	8665	Druggable Genome	0.817458	0.0348829	0.0201396	3
EIF3S6	3646	Druggable Genome	1.0497	0.183927	0.10619	3
EIF3S7	8664	Druggable Genome	0.919273	0.162611	0.0938837	3
EIF3S8	8663	Druggable Genome	0.906803	0.116947	0.0675191	3
EIF3S9	8662	Druggable Genome	1.06364	0.188578	0.108876	3
EIF4B	1975	Druggable Genome	0.863847	0.0444524	0.0256646	3
EIF4E	1977	Druggable Genome	0.927819	0.114021	0.0658301	3
ICT1	3396	Druggable Genome	0.678161	0.373716	0.215765	3
MTRF1L	54516	Druggable Genome	0.990631	0.140145	0.0809129	3
WBSCR1	7458	Druggable Genome	1.07501	0.15926	0.0919491	3
A4GALT	53947	Druggable Genome	0.965364	0.326637	0.188584	3
AASS	10157	Druggable Genome	1.20389	0.187267	0.108119	3
ABAT	18	Druggable Genome	0.948207	0.092317	0.0532993	3
ABHD2	11057	Druggable Genome	0.752048	0.280914	0.162186	3
ABHD3	171586	Druggable Genome	0.832954	0.0957326	0.0552713	3
ABHD4	63874	Druggable Genome	0.84336	0.122607	0.0707869	3
ABHD5	51099	Druggable Genome	1.07224	0.272582	0.157375	3
ABHD6	57406	Druggable Genome	0.76645	0.137937	0.079638	3
ABHD8	79575	Druggable Genome	0.879677	0.249249	0.143904	3
ABHD9	79852	Druggable Genome	0.948546	0.0364176	0.0210257	3
ACAA1	30	Druggable Genome	0.869684	0.172442	0.0995593	3
ACADL	33	Druggable Genome	1.20253	0.0583138	0.0336675	3
ACADM	34	Druggable Genome	0.702869	0.0740546	0.0427555	3
ACADS	35	Druggable Genome	1.00466	0.116715	0.0673857	3
ACADSB	36	Druggable Genome	0.858541	0.0981514	0.0566678	3
ACADVL	37	Druggable Genome	1.06185	0.228687	0.132033	3
ACAT1	38	Druggable Genome	0.988236	0.0733384	0.0423419	3
ACE2	59272	Druggable Genome	1.00807	0.0960741	0.0554684	3
ACOX1	51	Druggable Genome	1.02758	0.121177	0.0699614	3
ACP2	53	Druggable Genome	1.08764	0.114744	0.0662475	3
ACP6	51205	Druggable Genome	1.29296	0.123203	0.0711312	3
ACPT	93650	Druggable Genome	1.13826	0.0462353	0.026694	3
ACR	49	Druggable Genome	0.867178	0.12082	0.0697554	3
ACY1	95	Druggable Genome	0.950522	0.0669762	0.0386688	3
ADA	100	Druggable Genome	1.12068	0.207163	0.119606	3
ADAM18	8749	Druggable Genome	0.957077	0.238351	0.137612	3
ADAM29	11086	Druggable Genome	0.907765	0.237377	0.13705	3
ADAM32	203102	Druggable Genome	1.25628	0.292509	0.16888	3
ADAMTS14	140766	Druggable Genome	1.47727	0.13294	0.076753	3
ADAMTS2	9509	Druggable Genome	1.11521	0.0781966	0.0451468	3
ADPRHL1	113622	Druggable Genome	1.00779	0.109238	0.0630688	3
ADPRHL2	54936	Druggable Genome	1.13588	0.14756	0.0851941	3
ADPRTL1	143	Druggable Genome	1.23037	0.105213	0.0607447	3
ADPRTL3	10039	Druggable Genome	1.04367	0.0394019	0.0227487	3
ADSL	158	Druggable Genome	0.907478	0.0255022	0.0147237	3
AFAR3	246181	Druggable Genome	0.876187	0.166199	0.0959553	3
AGA	175	Druggable Genome	1.11064	0.200531	0.115777	3
AGPAT1	10554	Druggable Genome	1.03398	0.0722297	0.0417018	3
AGPAT2	10555	Druggable Genome	1.29482	0.17601	0.101619	3
AGPS	8540	Druggable Genome	1.23533	0.0317335	0.0183214	3
AGXT	189	Druggable Genome	1.11314	0.109985	0.0634999	3
AHCY	191	Druggable Genome	0.98644	0.0619563	0.0357705	3
AHCYL1	10768	Druggable Genome	1.04221	0.122246	0.070579	3
AKAP12	9590	Druggable Genome	1.0543	0.20616	0.119026	3
AKR1B10	57016	Druggable Genome	0.942978	0.119488	0.0689862	3
AKR1C3	8644	Druggable Genome	0.948388	0.111334	0.0642789	3
AKR1C4	1109	Druggable Genome	0.943975	0.176715	0.102026	3
AKR1D1	6718	Druggable Genome	1.1517	0.145078	0.0837611	3
AKR7A2	8574	Druggable Genome	1.25728	0.197035	0.113758	3
AKR7A3	22977	Druggable Genome	1.23202	0.310062	0.179014	3
ALAS2	212	Druggable Genome	0.825827	0.20183	0.116527	3
ALDH1A2	8854	Druggable Genome	1.16873	0.123566	0.0713408	3
ALDH1A3	220	Druggable Genome	1.07593	0.0704784	0.0406907	3
ALDH1B1	219	Druggable Genome	1.02275	0.0506282	0.0292302	3
ALDH2	217	Druggable Genome	1.06394	0.156289	0.0902336	3
ALDH3A1	218	Druggable Genome	1.06979	0.121904	0.070381	3
ALDH3B1	221	Druggable Genome	0.866461	0.101363	0.0585217	3
ALDH3B2	222	Druggable Genome	1.08362	0.0481825	0.0278182	3
ALDH4A1	8659	Druggable Genome	0.977931	0.234648	0.135474	3
ALDH5A1	7915	Druggable Genome	1.02745	0.201782	0.116499	3
ALDH6A1	4329	Druggable Genome	1.01521	0.240167	0.13866	3
ALDH7A1	501	Druggable Genome	1.039	0.130659	0.0754361	3
ALDOA	226	Druggable Genome	0.726052	0.0346903	0.0200285	3
ALDRL6	55586	Druggable Genome	1.16882	0.105108	0.060684	3
ALG3	10195	Druggable Genome	0.993294	0.11292	0.0651943	3
AMACR	23600	Druggable Genome	0.886068	0.0818743	0.0472701	3
AMID	84883	Druggable Genome	1.04095	0.0684159	0.0394999	3
AMPD3	272	Druggable Genome	0.889169	0.312194	0.180245	3
AMT	275	Druggable Genome	0.779672	0.148513	0.0857438	3
AOAH	313	Druggable Genome	0.791159	0.142844	0.0824708	3
ART1	417	Druggable Genome	1.04531	0.209333	0.120859	3
ART3	419	Druggable Genome	0.905455	0.0799139	0.0461383	3
ASAH1	427	Druggable Genome	0.8287	0.183188	0.105764	3
ASNS	440	Druggable Genome	0.962308	0.176512	0.101909	3
ASPA	443	Druggable Genome	0.89537	0.0714509	0.0412522	3
ATIC	471	Druggable Genome	0.937255	0.039972	0.0230778	3
ATP5J	522	Druggable Genome	0.950255	0.102656	0.0592686	3
ATP6V1D	51382	Druggable Genome	1.25207	0.29876	0.172489	3
ATP6V1F	9296	Druggable Genome	1.11337	0.2048	0.118241	3
AUTS2	26053	Druggable Genome	0.979826	0.120849	0.0697719	3
B3GNT3	10331	Druggable Genome	1.33624	0.0691189	0.0399058	3
B4GALT1	2683	Druggable Genome	1.0416	0.271449	0.156721	3
B4GALT7	11285	Druggable Genome	0.971114	0.140965	0.0813864	3
BAAT	570	Druggable Genome	1.10731	0.102707	0.0592982	3
BCAT1	586	Druggable Genome	1.0126	0.128927	0.0744358	3
BCAT2	587	Druggable Genome	1.07712	0.0491353	0.0283683	3
BCKDHA	593	Druggable Genome	0.80701	0.205079	0.118403	3
BCKDHB	594	Druggable Genome	0.859395	0.210612	0.121597	3
BDH	622	Druggable Genome	1.16796	0.182368	0.10529	3
BF	629	Druggable Genome	1.13196	0.190417	0.109938	3
BHMT	635	Druggable Genome	1.24073	0.2884	0.166508	3
BLVRA	644	Druggable Genome	1.1466	0.134926	0.0778997	3
BPHL	670	Druggable Genome	1.17163	0.252323	0.145679	3
BRE	9577	Druggable Genome	0.962988	0.162434	0.0937813	3
C2	717	Druggable Genome	1.21085	0.183258	0.105804	3
C9ORF158	81932	Druggable Genome	1.18362	0.136122	0.0785901	3
CACH-1	134526	Druggable Genome	1.35539	0.149638	0.0863938	3
CAMKIINALPHA	55450	Druggable Genome	0.930799	0.229432	0.132463	3
CAPN10	11132	Druggable Genome	1.42568	0.37877	0.218683	3
CASP14	23581	Druggable Genome	1.32642	0.253299	0.146242	3
CASP3	836	Druggable Genome	0.61806	0.238166	0.137505	3
CASP6	839	Druggable Genome	1.10449	0.194742	0.112435	3
CASP7	840	Druggable Genome	1.24785	0.236797	0.136714	3
CBS	875	Druggable Genome	1.18543	0.212011	0.122404	3
CD38	952	Druggable Genome	1.02457	0.148639	0.0858168	3
CDC23	8697	Druggable Genome	1.34407	0.129576	0.0748109	3
CES1	1066	Druggable Genome	1.31047	0.257095	0.148434	3
CES4	51716	Druggable Genome	1.3712	0.251599	0.145261	3
CGI-105	51011	Druggable Genome	0.933305	0.162848	0.0940205	3
CGI-14	51005	Druggable Genome	1.24474	0.331604	0.191451	3
CHAT	1103	Druggable Genome	1.1332	0.325135	0.187717	3
CHI3L2	1117	Druggable Genome	1.20244	0.312305	0.18031	3
CHST6	4166	Druggable Genome	1.16593	0.0146591	0.00846341	3
CLN2	1200	Druggable Genome	1.06974	0.182205	0.105196	3
CLPP	8192	Druggable Genome	1.00552	0.22426	0.158576	2
COX10	1352	Druggable Genome	1.35737	0.227164	0.131153	3
COX15	1355	Druggable Genome	1.09476	0.3671	0.211945	3
CPA1	1357	Druggable Genome	1.38788	0.180177	0.104025	3
CPA2	1358	Druggable Genome	1.18237	0.208906	0.120612	3
CPA5	93979	Druggable Genome	1.18887	0.455185	0.262801	3
CPA6	57094	Druggable Genome	1.17632	0.219907	0.126963	3
CPB1	1360	Druggable Genome	1.266	0.371779	0.214647	3
CPB2	1361	Druggable Genome	1.19209	0.18425	0.106377	3
CPO	130749	Druggable Genome	1.40913	0.157324	0.0908312	3
CPT1A	1374	Druggable Genome	1.12957	0.101147	0.0583971	3
CPT2	1376	Druggable Genome	1.3293	0.158064	0.0912583	3
CRAT	1384	Druggable Genome	1.26758	0.295331	0.170509	3
CROT	54677	Druggable Genome	1.19233	0.207089	0.119563	3
CRYM	1428	Druggable Genome	1.20663	0.310657	0.179358	3
CSAD	51380	Druggable Genome	1.00653	0.260711	0.150522	3
GAL3ST1	9514	Druggable Genome	1.29482	0.417705	0.241162	3
CTBP2	1488	Druggable Genome	1.12685	0.27584	0.159256	3
[truncated: 5,826 more rows]
